# Supplementary material for: A systematic review and meta-analysis of the effectiveness of food safety education interventions for consumers in developed countries
Source: BMC Public Health. 2015 Aug 26;15:822. doi: 10.1186/s12889-015-2171-x (PMC4548310; doi:10.1186/s12889-015-2171-x)
Supplement: Additional file 4: — Correlation values from previous studies. (XLSX 11 kb) [file 12889_2015_2171_MOESM4_ESM.xlsx]

## Sheet: Sheet1
Correlations from previous studies
Study	Type of correlation	Outcome	Average r value	Range of r values
Kendall et al. (2004)	Pre-post	Behaviour	0.83
Medeiros et al. (2004)	Pre-post	Knowledge	0.81
Medeiros et al. (2004)	Pre-post	Attitudes	Not reported - but noted to be similar to above (0.81)
Townsend et al. (2006)	Correlation between outcomes	Behaviour	0.62
Medeiros et al. (2004)	Correlation between outcomes	Knowledge	0.357	0.14 to 0.55
Medeiros et al. (2004)	Correlation between outcomes	Attitudes	0.465	0.20 to 0.71
Byrd-Bredbenner et al. (2007)	Correlation between outcomes	Attitudes (beliefs)	0.638	0.51 to 0.77
Byrd-Bredbenner et al. (2007)	Correlation between outcomes	Attitudes (locus of control)	0.579	0.31 to 0.77
Fraser (1995)	Correlation between outcomes	Attitudes	0.188	-0.0032 to 0.3834
		Average attitude correlation	0.4675	0.19 to 0.64
