# Supplementary material for: A systematic review and meta-analysis of the effectiveness of food safety education interventions for consumers in developed countries
Source: BMC Public Health. 2015 Aug 26;15:822. doi: 10.1186/s12889-015-2171-x (PMC4548310; doi:10.1186/s12889-015-2171-x)
Supplement: Additional file 6: — Citation list of all 77 relevant articles. (XLS 44 kb) [file 12889_2015_2171_MOESM6_ESM.xls]

## Sheet: Additional file 6-Citation list
Refid	Study design	Author	Title	Source	Year	Vol.
497	UBA	Jaclyn Maurer Abbot, Peggy Policastro, Christine Bruhn, Donald W. Schaffner and Carol Byrd-Bredbenner.	Development and Evaluation of a University Campus-Based Food Safety Media Campaign for Young Adults	J.Food Prot.	2012	75
979	UBA	Ayanna D. Baker, Jasen Gilley, Jessica James and Maureen Kimani.	"High Five to Healthy Living": A Health Intervention Program for Youth at an Inner City Community Center	J.Community Health	2012	37
1120	RCT	A. Bearth, M. -E Cousin and M. Siegrist.	Uninvited guests at the table - A consumer intervention for safe poultry preparation	J.Food Saf.	2013	33
1143	UBA	Patricia A. Beffa-Negrini, Nancy L. Cohen, Mary Jane Laus and Lynne A. McLandsborough.	Development and Evaluation of an Online, Inquiry-Based Food Safety Education Program for Secondary Teachers and Their Students	Journal of Food Science Education	2007	6
1158	UBA	Ryan A. Bell, Virginia N. Hillers and Theo A. Thomas.	The Abuela Project: Safe cheese workshops to reduce the incidence of Salmonella typhimurium from consumption of raw-milk fresh cheese	Am.J.Public Health	1999	89
1649	UBA	Abel Caballero Deza.	The health and nutrition of migrant farm workers in South Carolina	Thesis	2006
1770	NRT	A. D. Caruso, M. D. Horm-Wingerd and C. J. Golas.	Head Start Teaching Center: Outcome Evaluation of 3 Years of Participatory Training	Report	1998
1799	UBA	S. C. Cates, K. M. Kosa, T. Teneyck, L. A. Jaykus, C. Moore and P. Cowen.	Older adults' knowledge, attitudes, and practices regarding listeriosis prevention.	Food Protection Trends	2006	26
1808	UBA	Catherine Greenwell Arnold and Jeffery Sobal.	Food practices and nutrition knowledge after graduation from the expanded food and nutrition education program (EFNEP)	J.Nutr.Educ.	2000	32
1980	NRT	H. Chipman, P. Kendall, M. Slater and G. Auld.	Audience responses to a risk communication message in four media formats.	J.Nutr.Educ.	1996	28
2040	UBA	Jane M. Clary.	Summative evaluation of the Indiana Family Nutrition Program	Thesis	2000
2191	UBA	Elizabeth Colette Cragun.	The number of lessons needed to maximize behavior change among Community Nutrition Education Program (CNEP) participants	Thesis	2008
2526	UBA	P. A. Dipersio, J. N. Sofos and P. A. Kendall.	Food drying workshops promote safe home drying methods.	Food Protection Trends	2006	26
2547	RCT	J. S. Dollahite, E. I. Pijai, M. Scott-Pierce, C. Parker and W. Trochim.	A randomized controlled trial of a community-based nutrition education program for low-income parents	J. Nutr. Educ. Behav.	2014	46
2661	UBA	M. S. Dworkin, C. E. Peterson, W. H. Gao, A. Mayor, R. Hunter, E. Negron, A. Fleury and C. L. Besch.	Efficacy of a food safety comic book on knowledge and self-reported behavior for persons living with AIDS.	PLoS ONE	2013	8
2709	NRT	J. E. Ehiri, G. P. Morris and J. McEwen.	Evaluation of a food hygiene training course in Scotland.	Food Control	1997	8
2770	RCT	David Anthony Engel.	Applying dialogical design methods to video: Enhancing expert food safety communication	Thesis	2003
2873	RCT	Claudia Fajardo-Lira and Cynthia Heiss.	Comparing the Effectiveness of a Supplemental Computer-Based Food Safety Tutorial to Traditional Education in an Introductory Food Science Course	Journal of Food Science Education	2006	5
3007	UBA	Eduardo Flores.	Health education intervention to reduce risk of infectious disease transmission among community health workers and their clients	Thesis	2008
3049	UBA	SC Forster-Cox, T. Mangadu, B. Jacquez and L. Fullerton.	The Environmental Health/Home Safety Education Project: a successful and practical U.S.-Mexico border initiative	Health Promot. Pract.	2010	11
3090	RCT	Angela Marie Fraser.	An evaluation of safe food handling knowledge, practices and perceptions of Michigan child care providers	Thesis	1995
3122	RCT	Brandi N. Frisby, Shari R. Veil and Timothy L. Sellnow.	Instructional messages during health-related crises: Essential content for self-protection.	Health Commun.	2014	29
3315	UBA	S. Ghebrehewet and L. Stevenson.	Effectiveness of home-based food storage training: a community development approach.	Int. J. Environ. Health Res.	2003	13
3401	RCT	A. Gold, N. Yu, B. Buro and J. Garden-Robinson.	Discussion Map and Cooking Classes: Testing the Effectiveness of Teaching Food Safety to Immigrants and Refugees	J. Nutr. Educ. Behav.	2014
3646	NRT	Irja Hannele Haapala.	Teaching food safety: A comparison of computer-mediated versus face-to-face cooperative learning	Thesis	2001
3845	NRT	Shauna Carol Henley.	"Don't Wash Your Chicken!" Results of an Interdisciplinary Approach to Reduce Incidence of Infectious Foodborne Diseases	Thesis	2013
4287	NRT	K. J. James, J. A. Albrecht, R. E. Litchfield and C. A. Weishaar.	A summative evaluation of a food safety social marketing campaign "4-Day Throw-Away" using traditional and social media	Journal of Food Science Education	2013	12
4312	UBA	K. S. U. Jayaratne, J. A. Harrison and D. W. Bales.	Impact evaluation of food safety self-study extension programs: Do changes in knowledge relate to changes in behavior of program participants?	Journal of Extension	2009	47
4370	UBA	Jigna Morarji Dharod, Rafael Perez-Escamilla, Angela Bermudez-Millan, Sofia Segura-Perez and Grace Damio.	Influence of the Fight BAC! Food safety campaign on an urban Latino population in Connecticut	J. Nutr. Educ. Behav.	2004	36
4399	NRT	S. Johnson, C. A. Stephens and S. Kleihauer.	The effectiveness of a dynamic interdisciplinary food safety curriculum targeted on middle school students in Tennessee.	NACTA Journal	2009	53
4846	RCT	Katherine M. Kosa MS, Sheryl C. Cates BA, Godwin, Sandria L,PhD, RD, Melanie Ball BS and Robert E. Harrison PhD.	Effectiveness of Educational Interventions to Improve Food Safety Practices Among Older Adults	Journal of Nutrition in Gerontology and Geriatrics	2011	30
5369	UBA	C. Losasso, V. Cappa, V. Cibin, C. Mantovani, N. Costa, E. Faccio, I. Andrighetto and A. Ricci.	Food safety and hygiene lessons in the primary school: implications for risk-reduction behaviors.	Foodborne Pathogens and Disease	2014	11
5370	UBA	C. Losasso, V. Cibin, V. Cappa, A. Roccato, A. Vanzo, I. Andrighetto and A. Ricci.	Food safety and nutrition: Improving consumer behaviour.	Food Control	2012	26
5435	UBA	Rebecca A. Lynch, Dale M. Steen, Todd J. Pritchard, Paul R. Buzzell and Stephen J. Pintauro.	Delivering Food Safety Education to Middle School Students Using a Web-Based, Interactive, Multimedia, Computer Program	Journal of Food Science Education	2008	7
5711	NRT	A. B. Mayer and J. A. Harrison.	Safe eats: An evaluation of the use of social media for food safety education	J.Food Prot.	2012	75
5763	UBA	S. M. McCurdy, S. Johnson, C. Hampton, J. Peutz, L. Sant and G. Wittman.	Ready-to-go exhibits expand consumer food safety knowledge and action.	Journal of Extension	2010	48
5857	UBA	Lydia C. Medeiros, R. Thomas George, Karen Bruns, Carol Chandler, Susan Crusey, Joyce Fittro, Melinda Hill, Marcia Jess, Carol Miller, Joan Reid and Eileene Welker.	The Safe Food Handling for Occasional Quantity Cooks curriculum.	J.Nutr.Educ.	1996	28
5861	UBA	L. C. Medeiros, Gang Chen, Horn, J. van,Fralic, J., V. Hillers and P. Kendall.	Essential food safety behaviors for older adults.	Food Protection Trends	2006	26
5949	UBA	Molly M. Michelman, Claudia Probart and Elaine McDonnell.	Development and evaluation of a food safety tool-kit linking cafeteria and classroom	Thesis	1998
6005	RCT	Alyssa C. Milton and Barbara A. Mullan.	An application of the theory of planned behavior-a randomized controlled food safety pilot intervention for young adults.	Health Psychology	2012	31
6202	RCT	B. Mullan and C. Wong.	Using the Theory of Planned Behaviour to design a food hygiene intervention	Food Control	2010	21
6302	RCT	M. J. Nauta, A. R. H. Fischer, E. D. Van Asselt, A. E. I. De Jong, L. J. Frewer and R. De Jonge.	Food safety in the domestic environment: The effect of consumer risk information on human disease risks	Risk Analysis	2008	28
6388	UBA	Linda Gould Nierman.	A LONGITUDINAL STUDY OF THE RETENTION OF FOODS AND NUTRITION KNOWLEDGE AND PRACTICES OF PARTICIPANTS FROM THE MICHIGAN EXPANDED FOOD AND NUTRITION EDUCATION PROGRAM (LOW-INCOME FAMILIES)	Thesis	1986
6471	UBA	M. Nydahl, F. Jacobsson, M. Lindblom and I. Marklinder.	A simplified health information model increased the level of knowledge regarding "five a day" and food safety in a city district	Br.Food J.	2012	114
6611	NRT/UBA	Lacye A. Osborn.	Determination of impact of an interactive learning module created on the Internet on food safety knowledge and habits of college students in an introductory nutrition course	Thesis	2001
6794	UBA	Sheri Pelletier.	Evaluation of the Foodborne Illness Teaching Resource, Buffet Busters	Thesis	2010
7081	RCT	V. Quick, K. W. Corda, B. Chamberlin, D. W. Schaffner and C. Byrd-Bredbenner.	Ninja Kitchen to the rescue: Evaluation of a food safety education game for middle school youth	Br.Food J.	2013	115
7182	UBA	Elizabeth C. Redmond and Christopher J. Griffith.	A pilot study to evaluate the effectiveness of a social marketing-based consumer food safety initiative using observation	Br.Food J.	2006	108
7244	UBA	Jennifer Richards, Gary Skolits, Janie Burney, Ashley Pedigo and Ann F. Draughon.	Validation of an Interdisciplinary Food Safety Curriculum Targeted at Middle School Students and Correlated to State Educational Standards	Journal of Food Science Education	2008	7
7361	UBA	Frederick R. Rohs and Janet Panter Wheeler.	Evaluating Nutrition Education Programs: A Comparative Study of Two Curricula Designs in EFNEP	Proceedings of the Annual Meeting of the American Evaluation Association, Oct. 15-17	1987
7687	UBA	Amanda R. Scott, Paul E. Pope and Britta M. Thompson.	Consumer's Fresh Produce Food Safety Practices: Outcomes of a Fresh Produce Safety Education Program	Journal of Food Science Education	2009	8
7714	UBA	T. Sellers, E. Andress, J. G. Fischer and M. A. Johnson.	Home food safety program for the Georgia Older Americans Act Nutrition Program.	J.Nutr.Elder.	2006	26
7795	UBA	A. E. H. Shearer, O. S. Snider and K. E. Kniel.	Implementation and assessment of food safety educational materials for secondary and postsecondary education.	Journal of Food Science Education	2014	13
7796	UBA	A. E. H. Shearer, O. S. Snider and K. E. Kniel.	Development, dissemination, and preimplementation evaluation of food safety educational materials for secondary education	Journal of Food Science Education	2013	12
7997	UBA	Lauren Smith, Sujata A. Sirsat and Jack A. Neal.	Does Food Safety Training for Non-Profit Food Service Volunteers Improve Food Safety Knowledge and Behavior?	Food Protection Trends	2014	34
8017	RCT/UBA	Mary Michelle Snow.	The effects of educational messaging within the expanded food and nutrition education program.	Thesis	2012	73
8170	UBA	S. E. Stein, B. P. Dirks and J. J. Quinlan.	Assessing and addressing safe food handling knowledge, attitudes, and behaviors of college undergraduates	Journal of Food Science Education	2010	9
8342	UBA	M. T. Takeuchi, Edlefsen, M, McCurdy,S.M. and V. N. Hillers.	Educational intervention enhances consumers' readiness to adopt food thermometer use when cooking small cuts of meat: an application of the transtheoretical model.	J.Food Prot.	2005	68
8414	NRT	Terry Lee Taylor.	Development and impact of a Stage of Change bilingual nutrition education program for Hispanics	Thesis	1997
8541	UBA	Todd W. Tonova.	The effect of food safety training on the knowledge, behavior/attitude and health of fourth graders and their parents	Thesis	2001
8559	RCT	Marilyn S. Townsend, Margaret Johns, Mical Kay Shilts and Lucrecia FarfanRamirez.	Evaluation of a USDA Nutrition Education Program for Low-income Youth.	J. Nutr. Educ. Behav.	2006	38
8569	RCT	Trepka, Mary Jo,MD, MSPH, Frederick L. Newman PhD, Evelyn P. Davila MPH, Karen J. Matthew MPH, Zisca Dixon and Huffman, Fatma G,PhD, RD.	Randomized Controlled Trial to Determine the Effectiveness of an Interactive Multimedia Food Safety Education Program for Clients of the Special Supplemental Nutrition Program for Women, Infants, and Children	J.Am.Diet.Assoc.	2008	108
8579	RCT	E. Trifiletti, S. Crovato, D. Capozza, E. P. Visintin and L. Ravarotto.	Evaluating the effects of a message on attitude and intention to eat raw meat: Salmonellosis prevention	J.Food Prot.	2012	75
8716	NRT	Nurhan Unusan.	E-mail delivery of hygiene education to university personnel	Nutrition and Food Science	2007	37
8884	NRT	W. Verbeke, F. Vanhonacker, L. J. Frewer, I. Sioen, S. De Henauw and J. Van Camp.	Communicating risks and benefits from fish consumption: Impact on Belgian consumers' perception and intention to eat fish	Risk Analysis	2008	28
8989	UBA	Trent Wilson Wakenight.	Comparison of the pretest/posttest vs post/then survey tool in the context of consumer food safety education	Thesis	2004
8998	UBA	Gretchen Lynn Wall.	Farm-to-table food safety for Colorado produce crops: A web-based approach for promoting good agricultural and handling practices	Thesis	2011
9240	UBA	M. J. Winter, L. Stanton and C. J. Boushey.	The effectiveness of a food preparation and nutrition education program for children.	Topics in Clinical Nutrition	1999	14
9241	UBA	Carl K. Winter, Angela M. Fraser, Jeanne B. Gleason, Susan K. Hovey, Sandra M. McCurdy and Sue O. Snider.	Food Safety Education Using Music Parodies	Journal of Food Science Education	2009	8
9276	UBA	M. Woodburn and S. VanDeRiet.	Safe food: care labeling for perishable foods.	Home Economics Research Journal	1985	14
9421	UBA	Yarrow, Linda, PhD,RD/LD, CDE, Remig, Valentina M, PhD,RD, FADA and Higgins, Mary Meck, PhD,RD/LD, CDE.	Food Safety Educational Intervention Positively Influences College Students' Food Safety Attitudes, Beliefs, Knowledge, and Self-Reported Practices	J.Environ.Health	2009	71
9646	UBA	USDA	A Report of the “Is It Done Yet?" Social Marketing Campaign to promote the Use of Food Thermometers	Report	2005
9650	RCT	Amanda Hovis and Karol Kaye Harris.	O27: A WIC Internet Class Versus a Traditional WIC Class: Lessons in Food Safety Education and Evaluation	J.Nutr.Educ.	2007	39
9652	UBA	J. Dollahite and M. Scott-Pierce.	Outcomes of Individual vs. Group Instruction in EFNEP	Journal of Extension	2003	41
9658	UBA	J. I. Nies and P. G. Van Laanen.	Effect of Safe Food Handling Programming on Participants' Food Handling Behaviors	Family and Consumer Sciences Research Journal	1995
9660	UBA	L. F. Pivarnik, M. S. Patnoad and M. Giddings.	A food-safety curriculum for second- and third-grade elementary students	J.Am.Diet.Assoc.	1994	94
9668	UBA	M. K. Wardlaw and S. Baker.	Long-term evaluation of EFNEP and SNAP-Ed	The Forum for Family and Consumer Issues	2012
