# Supplementary material for: A systematic review and meta-analysis of the effectiveness of food safety education interventions for consumers in developed countries
Source: BMC Public Health. 2015 Aug 26;15:822. doi: 10.1186/s12889-015-2171-x (PMC4548310; doi:10.1186/s12889-015-2171-x)
Supplement: Additional file 7: — Summary table of PICO characteristics for each relevant article. (XLS 65 kb) [file 12889_2015_2171_MOESM7_ESM.xls]

## Sheet: Additional file 7-Summary table
RefID	Authors	Year	Study design	Intervention types investigated	Intervention details	Population types investigated	Population details	Comparison	Outcomes reported	Follow-up	Document type	Study region	Food safety-specific intervention?	Intervention informed by theory?	Informed by formative research?	Target population engaged?	Any outcomes insufficiently reported?	Includes audio-video component?	Includes digital component?	Targets high-risk population?	Targets low-SES population?	Overall risk-of-bias	Intervention dose
1120	A. Bearth, M. -E Cousin and M. Siegrist.	2013	RCT	Media campaign/ other messaging	Informational brochure plus cues to action	Adults	University students	No intervention	Attitudes-continuous Behaviour-continuous Knowledge-continuous	4 weeks	Journal	Europe	Yes	No	Yes	Yes	No	No	No	No	No	Unclear	1
2547	J. S. Dollahite, E. I. Pijai, M. Scott-Pierce, C. Parker and W. Trochim.	2014	RCT	Educational training/course	EFNEP workshops	Adults	Low-income parents/caregivers of children, aged 18 and older	No intervention	Behaviour-continuous	8 weeks	Journal	North America	No	Yes	No	No	No	No	No	Yes	Yes	Low	>1
2770	David Anthony Engel.	2003	RCT	Media campaign/ other messaging	Dialogical video	Adults	School teachers and staff	Standard video	Attitudes-continuous Behavioural intentions-continuous	Immediately after intervention	Thesis	North America	Yes	Yes	No	No	No	Yes	No	No	No	Low	1
2873	Claudia Fajardo-Lira and Cynthia Heiss.	2006	RCT	Educational training/course	Web-based tutorial in university course	Adults	University students	Standard class lecture	Knowledge-continuous	1 week	Journal	North America	Yes	No	No	No	No	Yes	Yes	No	No	High	1
3090	Angela Marie Fraser.	1995	RCT	Media campaign/ other messaging	Booklet and fact sheets	Adults	Home child care providers	No intervention	Attitudes-continuous	Immediately after intervention	Thesis	North America	Yes	Yes	Yes	Yes	No	No	No	Yes	No	Low	1
3122	Brandi N. Frisby, Shari R. Veil and Timothy L. Sellnow.	2014	RCT	Media campaign/ other messaging	High instructional video	Adults	University students	Standard video	Attitudes-continuous	Immediately after intervention	Journal	North America	Yes	No	No	No	No	Yes	No	No	No	Unclear	1
3401	A. Gold, N. Yu, B. Buro and J. Garden-Robinson.	2014	RCT	Educational training/course	Workshops- discussion map or cooking class	Adults	Refugees and immigrants, 18 and older	No intervention	Behaviour-continuous Knowledge-dichotomous	2 weeks	Journal	North America	Yes	Yes	Yes	Yes	No	No	No	No	Yes	Unclear	>1
4846	Katherine M. Kosa MS, Sheryl C. Cates BA, Godwin, Sandria L,PhD, RD, Melanie Ball BS and Robert E. Harrison PhD.	2011	RCT	Media campaign/ other messaging	Print booklet and website	Adults	Older adults, aged 70-75	No intervention	Behaviour-continuous	3 months	Journal	North America	Yes	No	No	No	No	No	Yes	Yes	No	High	1
6005	Alyssa C. Milton and Barbara A. Mullan.	2012	RCT	Media campaign/ other messaging	Computer task	Adults	University students	No intervention	Attitudes-continuous Behaviour-continuous	4 weeks	Journal	Australia	Yes	Yes	Yes	Yes	Yes	No	Yes	No	No	Low	1
6202	B. Mullan and C. Wong.	2010	RCT	Media campaign/ other messaging	Fact sheet plus cues to action	Adults	University students	No intervention	Attitudes-continuous Behaviour-continuous Knowledge-continuous	4 weeks	Journal	Australia	Yes	Yes	No	No	Yes	No	No	No	No	Unclear	1
6302	M. J. Nauta, A. R. H. Fischer, E. D. Van Asselt, A. E. I. De Jong, L. J. Frewer and R. De Jonge.	2008	RCT	Media campaign/ other messaging	Web-based information	Adults	General public	No intervention	Attitudes-continuous Microbial counts-continuous	Immediately after intervention to 1 week	Journal	Europe	Yes	Yes	Yes	Yes	Yes	No	Yes	No	No	Unclear	1
7081	V. Quick, K. W. Corda, B. Chamberlin, D. W. Schaffner and C. Byrd-Bredbenner.	2013	RCT	Educational training/course	Web-based video game in school classroom	Children/youth	Middle school children, grades 6-8	No intervention	Attitudes-continuous Behaviour-continuous Behavioural intentions-continuous Knowledge-continuous	2 weeks	Journal	North America	Yes	Yes	Yes	Yes	No	Yes	Yes	No	No	Low	1
8017	Mary Michelle Snow.	2012	RCT	Educational training/course	Listeriosis photo novella lesson	Adults	EFNEP clients aged 18 and older	Standard EFNEP lesson	Behaviour-continuous Knowledge-continuous	4 weeks	Thesis	North America	No	Yes	Yes	Yes	No	No	No	No	Yes	Low	1
8559	Marilyn S. Townsend, Margaret Johns, Mical Kay Shilts and Lucrecia FarfanRamirez.	2006	RCT	Educational training/course	EFNEP workshops	Children/youth	Low-income children, aged 9-11 years	No intervention	Behaviour-continuous	Immediately after intervention	Journal	North America	No	No	No	Yes	No	No	No	No	Yes	Low	>1
8569	Trepka, Mary Jo,MD, MSPH, Frederick L. Newman PhD, Evelyn P. Davila MPH, Karen J. Matthew MPH, Zisca Dixon and Huffman, Fatma G,PhD, RD.	2008	RCT	Educational training/course	nteractive multimedia modules	Adults	WIC clients, pregnant/female caregivers, aged 18 and older	Print pamphlets	Behaviour-continuous	>=2 months	Journal	North America	Yes	Yes	Yes	Yes	No	Yes	Yes	Yes	Yes	Low	1
8579	E. Trifiletti, S. Crovato, D. Capozza, E. P. Visintin and L. Ravarotto.	2012	RCT	Media campaign/ other messaging	Written and graphical instructional message	Adults	University students	No intervention	Attitudes-continuous Behavioural intentions-continuous Knowledge-continuous	Immediately after intervention	Journal	Europe	Yes	No	No	No	No	No	No	No	No	Unclear	1
9650	Amanda Hovis and Karol Kaye Harris.	2007	RCT	Educational training/course	Web-based WIC class	Adults	WIC clients	Standard and modified WIC classes	Knowledge-continuous	Immediately after intervention	Conference proceedings	North America	Yes	No	No	No	Yes	No	Yes	Yes	Yes	High	1
1770	A. D. Caruso, M. D. Horm-Wingerd and C. J. Golas.	1998	NRT	Educational training/course	Workplace training workshops	Educators of consumers	Para-educators of low-income families	No intervention	Attitudes-continuous	6 months	Journal	North America	No	Yes	No	No	No	No	No	No	No	Low	>1
1980	H. Chipman, P. Kendall, M. Slater and G. Auld.	1996	NRT	Media campaign/ other messaging	Video release and video announcement	Adults	Women	Print release and news column	Behavioural intentions- continuous	Immediately after intervention	Journal	North America	Yes	No	Yes	Yes	No	Yes	No	No	No	Low	1
2709	J. E. Ehiri, G. P. Morris and J. McEwen.	1997	NRT	Educational training/course	Training course	Adults	General public	No intervention	Knowledge-dichotomous	Immediately after intervention	Journal	Europe	Yes	No	No	No	No	No	No	No	No	High	Not reported
3646	Irja Hannele Haapala.	2001	NRT	Educational training/course	Computer-mediated and face-to-face learning in classroom	Children/youth	Middle school students, 7-8th grade	No intervention	Attitudes-continuous Behaviour-continuous Knowledge-continuous	1 week	Thesis	North America	Yes	No	No	Yes	No	Yes	No	No	No	Low	>1
3845	Shauna Carol Henley.	2013	NRT	Media campaign/ other messaging	Multifaceted media campaign	Adults	Urban home cooks	No intervention	Attitudes-dichotomous Behaviour-dichotomous Stages of change-dichotomous	5-7 weeks	Thesis	North America	No	Yes	Yes	Yes	No	Yes	Yes	No	No	Low	>1
4287	K. J. James, J. A. Albrecht, R. E. Litchfield and C. A. Weishaar.	2013	NRT	Media campaign/ other messaging	Multifaceted media campaign	Adults	Parents/caregivers of children, aged 19-40	No intervention	Attitudes-dichotomous Behaviour-dichotomous	4 months	Journal	North America	Yes	Yes	Yes	Yes	Yes	Yes	Yes	Yes	No	Unclear	>1
4399	S. Johnson, C. A. Stephens and S. Kleihauer.	2009	NRT	Educational training/course	Classroom curriculum	Children/youth	7th grade students	No intervention	Behaviour-continuous Knowledge-continuous	Not reported	Journal	North America	Yes	No	No	No	No	No	No	No	No	Unclear	Not reported
5711	A. B. Mayer and J. A. Harrison.	2012	NRT	Educational training/course	Facebook page and traditional course lecture	Adults	University students	No intervention	Attitudes-continuous Behaviour-continuous Knowledge-continuous	Immediately after intervention	Journal	North America	Yes	Yes	Yes	Yes	Yes	Yes	Yes	No	No	Low	>1
6611	Lacye A. Osborn.	2001	NRT	Educational training/course	Internet-based learning module	Adults	University students	No intervention	Knowledge-continuous	2 months	Thesis	North America	Yes	No	Yes	Yes	Yes	Yes	Yes	No	No	Low	1
8414	Terry Lee Taylor.	1997	NRT	Educational training/course	Community workshops	Adults	WIC clients, Hispanic mothers/caregivers of children	No intervention	Behaviour-continuous	Immediately after intervention	Thesis	North America	No	Yes	Yes	Yes	Yes	No	No	Yes	Yes	Low	1
8716	Nurhan Unusan.	2007	NRT	Educational training/course	Distance education course	Adults	University staff	Standard in-person training	Attitudes-continuous	Immediately after intervention	Journal	Europe	Yes	No	No	No	No	No	Yes	No	No	Unclear	1
8884	W. Verbeke, F. Vanhonacker, L. J. Frewer, I. Sioen, S. De Henauw and J. Van Camp.	2008	NRT	Media campaign/ other messaging	Risk-only instructional message	Adults	Women, mothers/caregivers of children, aged 20-50	Other instructional messages (benefit-only, and balanced benefit-risk and risk-benefit)	Attitudes-dichotomous/continuous	Immediately after intervention	Journal	Europe	No	No	Yes	No	Yes	No	No	Yes	No	Unclear	1
497	Jaclyn Maurer Abbot, Peggy Policastro, Christine Bruhn, Donald W. Schaffner and Carol Byrd-Bredbenner.	2012	UBA	Media campaign/ other messaging	Multifaceted media campaign	Adults	University students	Pre-post	Attitudes-continuous Behaviour-dichotomous Knowledge-continuous Stages of change-continuous	1 week	Journal	North America	Yes	Yes	Yes	Yes	No	Yes	Yes	No	No	Low	>1
979	Ayanna D. Baker, Jasen Gilley, Jessica James and Maureen Kimani.	2012	UBA	Educational training/course	Community workshop	Children/youth	African American youth aged 11-14,in low-income families	Pre-post	Knowledge-dichotomous	Immediately after intervention	Journal	North America	No	No	Yes	Yes	Yes	No	No	No	Yes	Low	1
1143	Patricia A. Beffa-Negrini, Nancy L. Cohen, Mary Jane Laus and Lynne A. McLandsborough.	2007	UBA	Educational training/course	Web-based modules	Educators of consumers	Secondary science teachers	Pre-post	Attitudes-continuous Behaviour-continuous	Immediately after intervention	Journal	North America	Yes	Yes	Yes	Yes	No	Yes	Yes	No	No	Unclear	>1
1158	Ryan A. Bell, Virginia N. Hillers and Theo A. Thomas.	1999	UBA	Educational training/course and media campaign/ other messaging	Community workshops and multifaceted media campaign	Adults	Hispanic community members	Pre-post	Attitudes-dichotomous Behaviour-dichotomous Knowledge-dichotomous	Immediately and 6 months after intervention workshop, 8 months after campaign	Journal	North America	Yes	No	Yes	Yes	No	Yes	No	No	No	Unclear	>1
1649	Abel Caballero Deza.	2006	UBA	Educational training/course	Community workshops	Children/youth	Hispanic preschool children aged 3-5	Pre-post	Behaviour-dichotomous Knowledge-dichotomous	Immediately after intervention	Thesis	North America	No	No	Yes	Yes	No	No	No	Yes	Yes	Low	>1
1799	S. C. Cates, K. M. Kosa, T. Teneyck, L. A. Jaykus, C. Moore and P. Cowen.	2006	UBA	Media campaign/ other messaging	Mailed fact sheet	Adults	Elderly, aged 60 and older	Pre-post	Attitudes-dichotomous Knowledge-dichotomous	Immediately after intervention	Journal	North America	Yes	No	Yes	Yes	No	No	No	Yes	No	High	1
1808	Catherine Greenwell Arnold and Jeffery Sobal.	2000	UBA	Educational training/course	EFNEP home visits	Adults	Women of low-income families	Pre-post	Behaviour-continuous	Immediately and 1 year after intervention	Journal	North America	No	No	No	No	No	No	No	No	Yes	Low	>1
2040	Jane M. Clary.	2000	UBA	Educational training/course	Community workshops and home visits	Adults	Food stamp recipients	Pre-post	Attitudes-dichotomous/ continuous Behaviour-dichotomous/continuous	Immediately after intervention	Thesis	North America	No	Yes	No	No	No	No	No	No	Yes	Low	>1
2191	Elizabeth Colette Cragun.	2008	UBA	Educational training/course	Community workshops and home visits	Adults	Low-income families of young children and food stamp recipients	Pre-post	Behaviour-continuous	Immediately after intervention	Thesis	North America	No	No	No	No	No	No	No	Yes	Yes	Low	>1
2526	P. A. Dipersio, J. N. Sofos and P. A. Kendall.	2006	UBA	Educational training/course	Community workshops	Adults/educators of consumers	Master food preservers, extension agents, consumers	Pre-post	Attitudes-dichotomous Behaviour- dichotomous/continuous Knowledge-dichotomous	Immediately and 6 weeks after intervention	Journal	North America	Yes	Yes	No	Yes	No	No	No	No	No	Unclear	1
2661	M. S. Dworkin, C. E. Peterson, W. H. Gao, A. Mayor, R. Hunter, E. Negron, A. Fleury and C. L. Besch.	2013	UBA	Media campaign/ other messaging	Comic book	Adults	Persons living with AIDS	Pre-post	Attitudes-dichotomous Behaviour-dichotomous Knowledge-dichotomous	1-274 days mean 17 days	Journal	North America	No	No	Yes	Yes	No	No	No	Yes	No	Unclear	1
3007	Eduardo Flores.	2008	UBA	Educational training/course	PowerPoint session	Educators of consumers	Community extension staff	Pre-post	Knowledge-dichotomous	Immediately after intervention	Thesis	North America	No	No	No	No	No	No	No	No	No	Low	1
3049	SC Forster-Cox, T. Mangadu, B. Jacquez and L. Fullerton.	2010	UBA	Educational training/course	Educational home visits	Adults	Rural, low-income Hispanic women	Pre-post	Behaviour-dichotomous Knowledge-dichotomous	>2 weeks	Journal	North America	No	Yes	Yes	Yes	No	No	No	No	Yes	Unclear	1
3315	S. Ghebrehewet and L. Stevenson.	2003	UBA	Educational training/course	Educational home visits	Adults	Low-income households	Pre-post	Behaviour-dichotomous Knowledge-dichotomous	8 weeks	Journal	Europe	Yes	No	No	No	No	No	No	No	Yes	Unclear	1
4312	K. S. U. Jayaratne, J. A. Harrison and D. W. Bales.	2009	UBA	Educational training/course	Self-study extension course	Adults	Childcare providers	Pre-post	Behaviour-continuous Knowledge-continuous	Not reported	Journal	North America	Yes	No	Yes	Yes	No	Yes	No	Yes	No	Unclear	>1
4370	Jigna Morarji Dharod, Rafael Perez-Escamilla, Angela Bermudez-Millan, Sofia Segura-Perez and Grace Damio.	2004	UBA	Media campaign/ other messaging	Multifaceted media campaign	Adults	Low-income Hispanic communities	Pre-post	Behaviour-dichotomous Knowledge-dichotomous	5-8 months	Journal	North America	Yes	No	No	No	No	Yes	No	Yes	Yes	Low	>1
5369	C. Losasso, V. Cappa, V. Cibin, C. Mantovani, N. Costa, E. Faccio, I. Andrighetto and A. Ricci.	2014	UBA	Educational training/course	Classroom curriculum	Children/youth	5th grade students, aged 9-11	Pre-post	Behaviour-continuous Knowledge-continuous	Not reported	Journal	Europe	Yes	No	No	Yes	No	No	No	No	No	Unclear	>1
5370	C. Losasso, V. Cibin, V. Cappa, A. Roccato, A. Vanzo, I. Andrighetto and A. Ricci.	2012	UBA	Educational training/course	Public seminars	Adults	Aged 20-92, mostly elderly and caregivers of grandchildren	Pre-post	Behaviour-dichotomous	Not reported	Journal	Europe	No	Yes	No	No	Yes	Yes	No	Yes	No	Unclear	>1
5435	Rebecca A. Lynch, Dale M. Steen, Todd J. Pritchard, Paul R. Buzzell and Stephen J. Pintauro.	2008	UBA	Educational training/course	Web-based classroom curriculum	Children/youth	Students in grades 6-8	Pre-post	Knowledge-continuous	Immediately after intervention	Journal	North America	Yes	Yes	No	No	Yes	Yes	Yes	No	No	Low	>1
5763	S. M. McCurdy, S. Johnson, C. Hampton, J. Peutz, L. Sant and G. Wittman.	2010	UBA	Media campaign/ other messaging	Food safety exhibit	Adults	Consumers	Pre-post	Behavioural intentions-dichotomous Knowledge-dichotomous	Immediately after intervention	Journal	North America	Yes	No	Yes	No	No	No	No	No	No	Unclear	>1
5857	Lydia C. Medeiros, R. Thomas George, Karen Bruns, Carol Chandler, Susan Crusey, Joyce Fittro, Melinda Hill, Marcia Jess, Carol Miller, Joan Reid and Eileene Welker.	1996	UBA	Educational training/course	Training course	Adults and educators of consumers	Volunteer cooks and extension agents, sanitarians, food workers/directors	Pre-post	Behaviour-continuous Knowledge-continuous	Immediately after intervention	Journal	North America	Yes	No	No	No	No	No	No	No	No	Low	>1
5861	L. C. Medeiros, Gang Chen, Horn, J. van,Fralic, J., V. Hillers and P. Kendall.	2006	UBA	Educational training/course	Community workshops	Adults	Older adults, aged 60 and older	Pre-post	Attitudes-continuous Behaviour-continuous Knowledge-continuous Stages of change- dichotomous	Immediately after intervention	Journal	North America	Yes	Yes	Yes	Yes	No	No	No	Yes	No	Low	>1
5949	Molly M. Michelman, Claudia Probart and Elaine McDonnell.	1998	UBA	Educational training/course	Classroom curriculum	Children/youth	Middle school students, 8th grade	Pre-post	Attitudes-continuous Knowledge-dichotomous/ continuous	Immediately after intervention	Report	North America	Yes	No	Yes	Yes	No	Yes	Yes	No	No	Low	1
6388	Linda Gould Nierman.	1986	UBA	Educational training/course	EFNEP one-to-one training	Adults	Low-income families with children	Pre-post	Knowledge-continuous	Immediately and 5 years after intervention	Thesis	North America	No	No	No	No	No	No	No	Yes	Yes	Low	>1
6471	M. Nydahl, F. Jacobsson, M. Lindblom and I. Marklinder.	2012	UBA	Educational training/course	PowerPoint session	Adults	Aged 20 and older	Pre-post	Behaviour-dichotomous Knowledge-dichotomous	Immediately and 3 weeks after intervention	Journal	Europe	No	No	Yes	No	No	No	No	No	No	Unclear	1
6611	Lacye A. Osborn.	2001	UBA	Educational training/course	Web-based module	Adults	University students	Pre-post	Attitudes-dichotomous/ continuous Behaviour-dichotomous/continuous	2 months	Thesis	North America	Yes	No	Yes	Yes	Yes	Yes	Yes	No	No	Low	1
6794	Sheri Pelletier.	2010	UBA	Educational training/course	Classroom curriculum	Children/youth	5th grade students	Pre-post	Knowledge-continuous	Immediately after intervention	Thesis	North America	Yes	No	No	Yes	No	No	No	No	No	Low	1
7182	Elizabeth C. Redmond and Christopher J. Griffith.	2006	UBA	Media campaign/ other messaging	Multifaceted media campaign	Adults	Women aged 60-75, low socio-economic status	Pre-post	Behaviour-dichotomous	Immediately and 4-6 weeks after intervention	Journal	Europe	Yes	Yes	Yes	Yes	Yes	Yes	No	Yes	Yes	Low	>1
7244	Jennifer Richards, Gary Skolits, Janie Burney, Ashley Pedigo and Ann F. Draughon.	2008	UBA	Educational training/course	Classroom curriculum	Children/youth	Middle school students, 7th grade	Pre-post	Attitudes-continuous Behaviour-continuous Knowledge-continuous	Immediately and 6 weeks after intervention	Journal	North America	Yes	No	Yes	No	No	No	No	No	No	Low	>1
7361	Frederick R. Rohs and Janet Panter Wheeler.	1987	UBA	Educational training/course	EFNEP one-to-one training	Adults	Low-income families with children	Pre-post	Knowledge-continuous	Immediately after intervention	Conference proceedings	North America	No	No	No	No	No	No	No	Yes	Yes	Low	>1
7687	Amanda R. Scott, Paul E. Pope and Britta M. Thompson.	2009	UBA	Educational training/course	Community workshops	Adults	Consumers	Pre-post	Attitudes-continuous Behaviour-continuous Knowledge-dichotomous	Immediately and 3 months after intervention	Journal	North America	Yes	No	No	Yes	No	No	No	No	No	Low	1
7714	T. Sellers, E. Andress, J. G. Fischer and M. A. Johnson.	2006	UBA	Educational training/course	Community workshops	Adults	58 and older living in senior centres	Pre-post	Behaviour-dichotomous/continuous	1-2 months	Journal	North America	Yes	Yes	No	No	No	No	No	Yes	No	Low	>1
7795	A. E. H. Shearer, O. S. Snider and K. E. Kniel.	2014	UBA	Educational training/course	Classroom curriculum	Children/youth	High school and college students	Pre-post	Knowledge-dichotomous	Immediately after intervention	Journal	North America	Yes	No	Yes	No	No	Yes	Yes	No	No	Low	>1
7796	A. E. H. Shearer, O. S. Snider and K. E. Kniel.	2013	UBA	Educational training/course	Classroom curriculum	Educators of consumers	Secondary science teachers	Pre-post	Attitudes-dichotomous Knowledge-dichotomous	Immediately after intervention	Journal	North America	Yes	No	Yes	Yes	No	Yes	Yes	No	No	Low	1
7997	Lauren Smith, Sujata A. Sirsat and Jack A. Neal.	2014	UBA	Educational training/course	Training session	Adults	Volunteer cooks	Pre-post	Attitudes-continuous Behaviour-continuous Knowledge-continuous	2 months	Journal	North America	Yes	No	Yes	No	No	No	No	No	No	Unclear	1
8017	Mary Michelle Snow.	2012	UBA	Educational training/course	Community EFNEP workshops	Adults	ages 18 and older, enrolled in EFNEP	Pre-post	Behaviour-dichotomous/continuous	Immediately after intervention	Thesis	North America	No	Yes	Yes	Yes	No	No	No	No	Yes	Low	>1
8170	S. E. Stein, B. P. Dirks and J. J. Quinlan.	2010	UBA	Media campaign/ other messaging	Multifaceted media campaign	Adults	University students	Pre-post	Attitudes-dichotomous Knowledge-dichotomous	4 weeks	Journal	North America	Yes	No	No	Yes	No	No	No	No	No	Unclear	>1
8342	M. T. Takeuchi, Edlefsen, M, McCurdy,S.M. and V. N. Hillers.	2005	UBA	Media campaign/ other messaging	Package of mailed materials	Adults	Consumers	Pre-post	Attitudes-dichotomous/continuous Behaviour-dichotomous Stages of change-dichotomous	4 weeks	Journal	North America	Yes	Yes	Yes	Yes	No	Yes	No	No	No	Unclear	>1
8541	Todd W. Tonova.	2001	UBA	Educational training/course	Community/after school workshops	Children/youth	4th grade students, aged 9-10	Pre-post	Attitudes-continuous Behaviour-continuous Knowledge-continuous Child health score-continuous	Immediately after intervention	Thesis	North America	Yes	No	No	Yes	Yes	No	No	No	No	Low	>1
8989	Trent Wilson Wakenight.	2004	UBA	Educational training/course	Community workshops	Adults	Seniors	Pre-post	Attitudes-continuous	Immediately after intervention	Thesis	North America	Yes	No	No	Yes	Yes	No	No	Yes	No	Unclear	1
8998	Gretchen Lynn Wall.	2011	UBA	Media campaign/ other messaging	Web-based fact sheets	Adults	University students and staff	Pre-post	Attitudes-continuous	Immediately after intervention	Thesis	North America	No	No	Yes	No	No	No	Yes	No	No	Low	1
9240	M. J. Winter, L. Stanton and C. J. Boushey.	1999	UBA	Educational training/course	Classroom curriculum	Children/youth	Aged 7-15, primarily low-income	Pre-post	Behaviour-dichotomous/continuous Knowledge-dichotomous	Immediately and 3 months after intervention	Journal	North America	No	No	No	Yes	No	No	No	No	Yes	Low	>1
9241	Carl K. Winter, Angela M. Fraser, Jeanne B. Gleason, Susan K. Hovey, Sandra M. McCurdy and Sue O. Snider.	2009	UBA	Educational training/course	Classroom curriculum	Children/youth	Aged 8-12	Pre-post	Knowledge-dichotomous	Immediately after intervention	Journal	North America	Yes	No	No	No	No	Yes	No	No	No	Low	>1
9276	M. Woodburn and S. VanDeRiet.	1985	UBA	Media campaign/ other messaging	Food product labels	Adults	Household food preparers	Pre-post	Knowledge-dichotomous	Immediately after intervention	Journal	North America	Yes	No	No	No	No	No	No	No	No	Low	1
9421	Yarrow, Linda, PhD,RD/LD, CDE, Remig, Valentina M, PhD,RD, FADA and Higgins, Mary Meck, PhD,RD/LD, CDE.	2009	UBA	Educational training/course	Web-based modules	Adults	University students	Pre-post	Attitudes-continuous Behaviour-continuous Knowledge-continuous	Immediately and 5 weeks after intervention	Journal	North America	Yes	No	Yes	No	Yes	Yes	Yes	No	No	Unclear	>1
9646	United States Department of Agriculture	2005	UBA	Media campaign/ other messaging	Multifaceted media campaign	Adults	Parents/caregivers of children	Pre-post	Attitudes-dichotomous Behaviour-dichotomous Stages of change-dichotomous	2 weeks	Report	North America	Yes	Yes	Yes	Yes	Yes	Yes	Yes	Yes	Yes	Low	>1
9652	J. Dollahite and M. Scott-Pierce.	2003	UBA	Educational training/course	Community EFNEP workshops and home visits	Adults	Limited resource audiences	Pre-post	Behaviour-continuous	Not reported	Journal	North America	No	No	No	No	No	No	No	No	Yes	Low	>1
9658	J. I. Nies and P. G. Van Laanen.	1995	UBA	Educational training/course	Community workshops	Adults		Pre-post	Behaviour-dichotomous/continuous	Not reported	Journal	North America	Yes	No	No	No	No	No	No	No	No	Low	>1
9660	L. F. Pivarnik, M. S. Patnoad and M. Giddings.	1994	UBA	Educational training/course	Classroom curriculum	Children/youth	3rd/4th grade students	Pre-post	Knowledge-continuous	Not reported	Journal	North America	Yes	No	Yes	Yes	No	Yes	No	No	No	Low	>1
9668	M. K. Wardlaw and S. Baker.	2012	UBA	Educational training/course	Community workshops and home visits	Adults	Low-income families	Pre-post	Behaviour-continuous	Immediately after intervention	Journal	North America	No	No	No	No	Yes	No	No	No	Yes	Low	>1
