# Supplementary material for: A systematic review and meta-analysis of the effectiveness of food safety education interventions for consumers in developed countries
Source: BMC Public Health. 2015 Aug 26;15:822. doi: 10.1186/s12889-015-2171-x (PMC4548310; doi:10.1186/s12889-015-2171-x)
Supplement: Additional file 8: — Detailed within-study risk-of-bias assessment results. (XLS 92 kb) [file 12889_2015_2171_MOESM8_ESM.xls]

## Sheet: Additional File 8-Within study 
Refid	Authors	Year	Study design	Random sequence generation Was the allocation sequence adequately generated?	Random sequence generation Was the allocation sequence adequately generated?_comment	Allocation concealment Was the allocation sequence adequately concealed from the participants and the researcher?	Allocation concealment Was the allocation sequence adequately concealed from the participants and the researcher?_comment	Similarity of baseline outcomes Were baseline measurements taken and results compared across groups to ensure comparability?	Similarity of baseline outcomes Were baseline measurements taken and results compared across groups to ensure comparability?_comment	Similarity of baseline characteristics Were participant demographics compared across groups to ensure comparability?	Similarity of baseline characteristics Were participant demographics compared across groups to ensure comparability?_comment	Blinding of participants and personnel Were participants and personnel blinded from knowledge of intervention/ control group status?	Blinding of participants and personnel Were participants and personnel blinded from knowledge of intervention/ control group status?_comment	Blinding of participants to the research question/purpose Were participants blinded from knowledge of the research question/ purpose?	Blinding of participants to the research question/purpose Were participants blinded from knowledge of the research question/ purpose?_comment	Blinding of outcome assessment Were outcome assessors blinded from knowledge of which intervention a participant received?	Blinding of outcome assessment Were outcome assessors blinded from knowledge of which intervention a participant received?_comment	Independence of intervention effect from confounding bias Are there any concerns that confounders have not been appropriately identified and accounted for?	Independence of intervention effect from confounding bias Are there any concerns that confounders have not been appropriately identified and accounted for?_comment	Valid/reliable outcome measurement Were outcome measurement instruments valid and reliable?	Valid/reliable outcome measurement Were outcome measurement instruments valid and reliable?_comment	Incomplete outcome data Were losses to follow-up (attrition) and exclusions from analysis reported and comparable in both groups?	Incomplete outcome data Were losses to follow-up (attrition) and exclusions from analysis reported and comparable in both groups?_comment	Selective reporting Did the authors report all intended outcomes?	Selective reporting Did the authors report all intended outcomes?_comment	Other Was the study free of other problems that could put it at a high risk of bias? (e.g. study funded by industry with concerns about sponsor involvement, inadequate control of hierarchical data structure, or possible contamination/exposure of control group to the intervention)	Other Was the study free of other problems that could put it at a high risk of bias? (e.g. study funded by industry with concerns about sponsor involvement, inadequate control of hierarchical data structure, or possible contamination/exposure of control group to the intervention)_comment	Overall risk-of-bias for each outcome (within-study summary assessment)	Overall risk-of-bias for each outcome (within-study summary assessment)_comment
1120	A. Bearth, M. -E Cousin and M. Siegrist.	2013	RCT	Unclear	Randomization method not described: "After finishing the online questionnaire, the students were randomly assigned to one of three conditions"	Unclear	No details provided	Low	No significant differences in all outcomes across study groups (see results Tables 2-4)	Low	Only gender reported, but appears consistent across all groups, pg. 396= "There were 74 participants in EG1 (36.5% male), 93 participants in EG2 (44.1% male) and 122 participants in CG (39.3% male)"	Unclear	No details provided	N/A - controlled trials		Separate risk for different outcomes, specify:	Low for objective knowledge outcome (unlikely to be affected by lack of blinding); Unclear for subjective knowledge/behaviours, as self-assessed outcomes and no details provided	Low	Randomized trial (pg. 395)	Low	Although no information about questionnaire pre-testing was provided, the outcome scales were determined and validated with principal components analysis and Cronbach's alpha (pg. 397 methods)	Unclear	Very low level of missing data unlikely to bias the effect, pg. 398= "About 99.0% (n = 286) of the participants did not have any missing values for the variables included. For the remaining 1.0% (n = 3) with randomly missing values, the mean was substituted for the missing values." Also n=89 participants excluded from behaviour outcome analysis because they didn't prepare poultry during that time…	Low	All 3 key outcomes measured are reported (objective and subjective knowledge, and behaviours)	Low	Repeated-measures analysis conducted to account for different time point measurements (pg. 398)	Unclear	Unclear across some key domains
2547	J. S. Dollahite, E. I. Pijai, M. Scott-Pierce, C. Parker and W. Trochim.	2014	RCT	Unclear	Randomization method not described	Low	Appears that sites conducted randomization: "Participants were randomly assigned to 1 of 2 groups at each site, either immediate education (IE) or delayed education (DE)." Also since all participants received intervention, unlikely to affect enrollment.	Low	No significant difference was observed between the 2 study groups for enrollment scores (T1), indicating that the groups' initial reported behavior was similar	Low	Groups were demographically similar	Low	Blinding unlikely to be an issue due to study design (both groups received treatment)	N/A - controlled trials		Low	Blinding unlikely to be an issue due to study design (both groups received treatment)	Low	RCT	Low	used standard/valid/reliable EFNEP Behavior Checklist	Low	More dropouts in delayed intervention group, no significant demographic differences between completed and drop outs except for age (drop outs more likely to be younger)-but age was not related to outcome	Low		Unclear	First, there was no separate control group for the follow-up period of the IE group, introducing the possibility that other sources of nutrition information could influence the results.	Low
2770	David Anthony Engel.	2003	RCT	Low	Randomization done on matched pairs	Low	Not a concen given allocation method (in pairs)	Low	Not measured but authors provide rationle for this in methods	Low	analysis found no difference in groups (pg. 86-88)	Unclear	Not clear if participants knew what intervention was vs. control and their group	N/A - controlled trials		Unclear		Low	analysis found no difference in groups (pg. 86-88)	Low	Use of prior/reliable scales	Low	Minor missing values for some questions	Low		Low		Low
2873	Claudia Fajardo-Lira and Cynthia Heiss.	2006	RCT	Unclear	details not provided	Low	low since assigned in groups	Low	No sign. differences (Table 1)	Unclear	Demograpics not stratified by group so can't tell	Unclear		N/A - controlled trials		Low	Low since objective knowledge measure	Low		Unclear	no details on instrument provided	High	6 drop outs only in control (lecture) group- large proportion and impact unknown	Low		Low		High
3090	Angela Marie Fraser.	1995	RCT	Low	Systematic: Sample assignment to groups was random so that the assumption could be made that the four groups for both samples were not different. The names (day care home provider or child care center) selected from each MDSS list were each continuously numbered 1 through 10 until all were assigned a number."	Low	Not a concern with systematic allocation from database	Low	not compared-but controlled for in ANOVA analysis	Low	details not provided - but RCT so unlikey to be a huge concern	Low	The Solomon Four-Group Design was selected because it controls for the external threats to validity of pretesting and reading the booklet and all other threats to internal validity (Appendix F). Controlling for the effect of pretesting and reading the booklet was essential to making valid conclusions about change in mean scores for perceptions (research questions 1-3).	N/A - controlled trials		Separate risk for different outcomes, specify:	low for knowledge (objective); unclear others	Low	RCT	Low	Validity and reliability tested	Low	Low response rate, but equal in both groups for population of interest (day care home providers)	High	Quant. data not reported for one of the 3 main outcomes that was not significant (pg. 94)	Low		Low
3122	Brandi N. Frisby, Shari R. Veil and Timothy L. Sellnow.	2014	RCT	Unclear	not clear	Low	recruited using electronic system	Low	no sign. difference in baseline outcomes	Unclear	baseline characteristics not compared	Unclear	no details provided	N/A - controlled trials		Unclear	no details provided	Unclear	can't tell as no info was provided about how intervention was administered	Low	Both outcomes reliable/valid	Low	doesn't appear to be any drop outs	Low	Both key outcomes reported	Unclear	can't tell as no info was provided about how intervention was administered	Unclear
3401	A. Gold, N. Yu, B. Buro and J. Garden-Robinson.	2014	RCT	Unclear	Method not described= "Individuals who agreed to participate were randomly assigned to 1 of 3 different conditions (cooking class, food safety discussion map class, or no education)."	Unclear	not described	Unclear	not compared pre-intervention	Unclear	sign. more females in control group vs. intervention groups - impact not clear	Unclear	not described	N/A - controlled trials		Separate risk for different outcomes, specify:	low for knowledge; unclear for behaviours	Low	RCT	Low	The questionnaire series used in this studywas specially developed and then audience tested in a much larger (unpublished) formative evaluation study; All questionnaires were tested with asmall group of international students (2–3 people) to make sure the language used was simple enough and the answers provided were meaningful.	Low	small number of 5 drop outs (~20%) from cooking group, none for other groups	Low		Low		Unclear
4846	Katherine M. Kosa MS, Sheryl C. Cates BA, Godwin, Sandria L,PhD, RD, Melanie Ball BS and Robert E. Harrison PhD.	2011	RCT	Low	The sample was selected from a Web-enabled panel developed and main- tained by Knowledge Networks (Menlo Park, CA), a survey research firm. The Web-enabled panel is constructed using a list-assisted, random-digit-dial sample selected from all 10-digit telephone numbers in the United States and is designed to be representative of the U.S. population (11). Households that are selected for the panel…	Low	participants were unaware and the reserchers were partially unaware as a third party identified the initial sampling frame. No need to down grade.	Low	A couple differences noted for some outcomes (Tables 5-6), but analysis adjusted for change from baseline in both groups	Low	Pg. 374 "The intervention and control groups had similar demographic characteristics".	Unclear	Insufficient information provided to permit judgement	N/A - controlled trials		Low	As the intervention was given to individuals there is no reason to believe that a lack of blinding is an issue.	Low	Randomization conducted	Unclear	No details provided on questionnaire validity	High	16% loss to follow up from pre-to-post survey was fairly comparable across intervention groups. However, only those who viewed materials included in analysis not all who received intervention. Pg. 374. Intention to treat issue	Low	All intended outcomes reported	Low	time-by-treatment interactions accounted for in analysis (pg. 374)	High	High for key domain (incomplete outcome data) and unclear for several others raises some doubts
6005	Alyssa C. Milton and Barbara A. Mullan.	2012	RCT	Low	computer-generated	Low	Measures were taken at both baseline and follow-up by a researcher blind via an allocation concealment process	Low	accounted for in analysis (change from baseline)	Low	Table 1	Low	Participants were blind to their allocated group and all completed online questionnaires	N/A - controlled trials		Low	Measures were taken at both baseline and follow-up by a researcher blind via an allocation concealment process.	Low	RCT	Low	Participant’s food safety malpractices and correct behaviors were recorded by a trained observer on a detailed observational checklist adapted from both Mullan’s (2009) and Redmond and Griffith’s (2006) observational studies; validated TBP questionnaire	Low	0 loss to follow up	Low		Low		Low
6202	B. Mullan and C. Wong.	2010	RCT	Unclear		Unclear		Low	Low for knowledge outcome since data presented to account for differences in analysis	Unclear	not compared across groups	Unclear		N/A - controlled trials		Separate risk for different outcomes, specify:	low for knowledge; unclear others	Low	RCT	Low	reliable scales	Low	small loss to follow up unlikely to affect results	Low		Low		Unclear	unclear in a few criteria
6302	M. J. Nauta, A. R. H. Fischer, E. D. Van Asselt, A. E. I. De Jong, L. J. Frewer and R. De Jonge.	2008	RCT	Unclear	method of randmization not specified	Low	Af- ter clicking on the link, participants were forwarded to the research Internet site where they were randomly allocated to one of the four versions of the risk infor- mation conditions described above	Unclear	not measured	High	no details provided	Low	Participants were blinded to purpose of study (pg. 183)	N/A - controlled trials		Low	not a concern with this outcome	Low	RCT	Low	Valid/reliable questionnaire and microbial tests	Low		Low		Low		Unclear	unclear if groups are comparable in terms of key characterisitcs/baseline outcomes
7081	V. Quick, K. W. Corda, B. Chamberlin, D. W. Schaffner and C. Byrd-Bredbenner.	2013	RCT	Unclear	method not specified	Low	classroom level	Low	accounted for in analysis	Low	some differences accounted for in analysis	Unclear		N/A - controlled trials		Separate risk for different outcomes, specify:	low knowledge; unclear others	Low	RCT	Low	Before commencing with data collection, the study questionnaire was cognitively tested with middle schoolers (n ¼ 4) to ensure accuracy of interpretation and readability. Additionally, an expert review panel of food safety and nutrition educators (n ¼ 6) examined the questionnaire to ensure content validity of survey items; minor refinements were made.	Low	Low overall drop out	Low		Low	Regular food safety instruction was delayed until after the follow-up test.	Low	Overall no major limitations
8017	Mary Michelle Snow.	2012	RCT	Unclear		Unclear		Low	accounted for in analysis	Low	No significant difference in the distribution of participant demographics among interventions for the independent variables lesson language, age, breastfeeding, or income	Low	The NEAs did not review the testing instrument with participants nor did they provide the participants with the correct answers.	N/A - controlled trials		Low		Low	RCT	Low	Used or based on standard EFNEP instrument	Low	No NEA attrition was noted during the study time frame. After the target enrollment of 247 participants was reached, enrollment was discontinued	Low		Low		Low
8559	Marilyn S. Townsend, Margaret Johns, Mical Kay Shilts and Lucrecia FarfanRamirez.	2006	RCT	Low	Random assignment was determined using the random numbers table.	Low	by group so not a factor	Low	incorporated in analysis	Low	key demographics controlled for in analysis	Low	personnel no but best as good be done; for children not likely to be an issue	N/A - controlled trials		Low	not likely to be an issue in this study	Low	RCT	Low	validity, pre-test and reliability	Low	As treated analysis NOT conducted (see results); however was small proportion of all groups so not likely to be a huge factor	Low		Low	To incorporate individual-level variables, participant data were included in the model, with group included as a random effect	Low
8569	Trepka, Mary Jo,MD, MSPH, Frederick L. Newman PhD, Evelyn P. Davila MPH, Karen J. Matthew MPH, Zisca Dixon and Huffman, Fatma G,PhD, RD.	2008	RCT	Low	The randomization process involved creating 420 envelopes with 210 including a notice that the client would be in the pamphlet group and 210 including a notice that the client would be in the interactive multimedia group. The sealed envelopes were put in sets of 10 each with 5 of each study group. The envelopes in each set were shuffled prior to the beginning of the study.	Low	The randomization process involved creating 420 envelopes with 210 including a notice that the client would be in the pamphlet group and 210 including a notice that the client would be in the interactive multimedia group. The sealed envelopes were put in sets of 10 each with 5 of each study group. The envelopes in each set were shuffled prior to the beginning of the study.	Low	controlled for in analysis	Low	there were no statistically significant differences in the demographic characteristics between participants in the interactive multimedia and pamphlet groups except for employment status, where students made up a larger proportion of participants in the interactive multimedia group than in the pamphlet group	Unclear	Not clear if participants knew which was intervention vs. control	N/A - controlled trials		Unclear		Low		Low	Two studies were conducted to determine the psychometric characteristics of the resulting instrument	Low	Similar loss to follow up in both groups. Also: "There were no significant differences between the demographic characteristics of those who did and did not complete the follow-up questionnaire (data not shown)."	Low		Low		Low
8579	E. Trifiletti, S. Crovato, D. Capozza, E. P. Visintin and L. Ravarotto.	2012	RCT	Unclear	method not stated	Unclear	not stated	Unclear	only measured/compared for positive/negative traits outcome	Unclear	not compared	Unclear	not stated	N/A - controlled trials		Unclear		Low		Low	pilot tested go-no-go instrument, and measure of internal consistency (Cronbach’s alpha) was computed for outcomes	Unclear		Low		Low		Unclear
9650	Amanda Hovis and Karol Kaye Harris.	2007	RCT	Unclear		Unclear		Unclear		Unclear		Unclear		N/A - controlled trials		Low	low for knowledge outcome (only one reported here)	Unclear		Unclear		High	higher drop out in intervention group which could affect outcome	High	non-significant behavioural intention not reported here	Unclear		High	abstract only-many details not reported
1770	A. D. Caruso, M. D. Horm-Wingerd and C. J. Golas.	1998	NRT	N/A - non-randomized/uncontrolled before-after study		Unclear	Insufficient details provided	Low	There was a significant difference between baseline outcomes (pg. 230) - however analysis of covariance conducted to account for this. SO low rating ONLY IF the analysis of covariance results used in meta-analysis. I.E. should NOT compared post measures between groups, need to compare pre-post difference across groups otherwise this should be rated as high risk	Low	No significant differences in demographics, but a couple differences in terms of characteristics of their program work (but does't appear to be reason to downgrade)	Unclear	Insufficient details provided	N/A - controlled trials		Unclear	Not clear, not sure if participants were blinded and trainers likely weren't	Low		Low	Instruments were pilot tested	Low	High loss to follow up but appeared relatively equal in both groups = "Of the 239 potential subjects in the training group, 136 (56.90%) supplied pre-training and 1-month post-training data and 91 (38.08%) supplied pre-training, 1-month, and 6-month post-training data. Of the 130 potential comparisons, 97 (74.62%) supplied pre-training and l-month post-training data and 41 (3 1.54%) supplied pre-…	Low		Low		Low
1980	H. Chipman, P. Kendall, M. Slater and G. Auld.	1996	NRT	N/A - non-randomized/uncontrolled before-after study		Low	Not applicable since a cross-over type design was used (participants saw all interventions in random order)	Low	N/a since outcomes measured only once (reaction to media formats)	Low	N/a since participants received all interventions in different order	Low	N/a since participants received all interventions in different order	N/A - controlled trials		Low		Low		Low	"Development and testing of the instruments used to categorize participants, assess their individual reactions to the media formats, and determine the strengths and limitations of each format have been described in detail."	Low	Eighty-six of the 101 women who were recruited participated in the message evaluation sessions.This is a typical show rate for focus groups sessions and was planned for during recruitment.	Low		Low		Low
2709	J. E. Ehiri, G. P. Morris and J. McEwen.	1997	NRT	N/A - non-randomized/uncontrolled before-after study		Low	Controls drawn randomly from database	Unclear	Although not explicitly compared in article, looking at different tables for pre-test, there are some large differences across many questions (intervention group had higher pre answers)- however because only the post test groups were compared - not sure if pre test answers were the same for these groups	Low	There were no significant differences between the two groups	Low		N/A - controlled trials		Unclear	Not likely, as control didn't receive any intervention, but unsure of impact on results	Low	Groups matched on key confounders	Low	The questionnaire was first validated by means of a pilot survey	High	Doesn't appear to be any drop outs; but pre-post test groups excluded from intervention vs. comparison analysis	High	It appears not all questions were reported in results section for intervention vs. comparison group	Low		High
3646	Irja Hannele Haapala.	2001	NRT	N/A - non-randomized/uncontrolled before-after study		Low	applied at classroom level	Low	similar (controlled for in anlaysis)	Low	relatively similar	Unclear		N/A - controlled trials		Separate risk for different outcomes, specify:	low for knowledge; unclear other outcomes	Low		Low	All instruments were pilot tested for validity with one classroom (n= 20) in one of the participating schools to ascertain the understandability of the content and the questionnaire, after which minor changes were made to the questionnaire	Low	Similar across groups	Low		Low	The researcher administered all tests and provided classroom instruction to control for the teacher effect as a threat to internal validity	Low
3845	Shauna Carol Henley.	2013	NRT	N/A - non-randomized/uncontrolled before-after study		Low	Unit of allocation was library/supermarket not individuals and allocation performed all at once at beginning of study (pg. 109)	Unclear	No baseline measure of outcomes conducted	Low	Some differences between demographics of neighbourhoods between intervention/control site locations, but overall were reasonably similar. Participants differed significantly for race/ethnicity (pg. 116-7) but not for other variables. However, in limitations authors indicate this is unlikely to be a confounder pg. 132 "The control and intervention group were not stratified by race and ethnicity be…	Low	No blinding reported, but since allocation was at library/supermarket level, unlikely to affect outcome in this case	N/A - controlled trials		Low	No indication of whether researchers administering surveys were blinded, but surveys with intervention group participants didn't ask about previous exposure to interventions until end of survey (pg. 223)	Low	Pg. 109 "Community sites were matched by median household income (2011) by their respective Census tract number".	Low	Although no explicit pre-testing, survey questions adapted from previous studies/validated tools/literature	Low	Measurement was retrospective, so attrition not really an issue. Also, results reported for total intervention particpants and proportion that saw and took home materials (Table 12). Missing data not included in analysis (but appears to be only minor amount)	Low	All intended outcomes measured (Table 12)	Low	Control participants screened to ensure they didn't visit intervention sites (Pg. 113-4)	Low	Low across key criteria
4287	K. J. James, J. A. Albrecht, R. E. Litchfield and C. A. Weishaar.	2013	NRT	N/A - non-randomized/uncontrolled before-after study		Low	conducted at community level	Unclear	not measured	Low	The researchers carefully selected control communities similar in size and demographics to the pilot test communities based on the Metropolitan and Micropolitan Statistical Areas of the U.S. Census Bureau (http://www.census.gov/population/metro/) and ensure that traditional media channels in these communities did not overlap in the test and control communities.	Unclear	can't tell if participants prompted about campaign before or after outcome questions	N/A - controlled trials		Unclear	can't tell if participants prompted about campaign before or after outcome questions	Low	Of the 300 participants surveyed from the pilot-test communities, 24% (N = 70) provided unprompted or prompted awareness of the 4 Day Throw Away campaign. In the control communities, only 1% (3 individuals) had heard of the campaign even when prompted. This was a significant difference (P = 0.0001) between awareness of the campaign in pilot-test communities compared to the control communities.	Unclear	not details provided	Low		Unclear	not clear as full details not provided on survey instrument	Low	The researchers carefully selected control communities similar in size and demographics to the pilot test communities based on the Metropolitan and Micropolitan Statistical Areas of the U.S. Census Bureau (http://www.census.gov/population/metro/) and ensure that traditional media channels in these communities did not overlap in the test and control communities.	Unclear
4399	S. Johnson, C. A. Stephens and S. Kleihauer.	2009	NRT	N/A - non-randomized/uncontrolled before-after study		Low	treatment schools and 94 for the comparison schools. The comparison group consisted of every seventh grade student registered at Burchfield and Huntsville Middle Schools. The treatment group consisted of seventh grade students at Fairview and Oneida Middle Schools.	Unclear	not measured in control group	Unclear	not compared	Unclear		N/A - controlled trials		Separate risk for different outcomes, specify:	low for knowledge; unclear other outcomes	Low		Low	The survey instrument was tested for instrument reliability, consistency and instrument validity utilizing 51 seventh grade students from a middle school in a local county nearby	Unclear	lower response rate among control group	Low		Low		Unclear
5711	A. B. Mayer and J. A. Harrison.	2012	NRT	N/A - non-randomized/uncontrolled before-after study		Low	not an issue since allocation at class section level	Low	No significant differences were found between the treatment and control groups for attitude, practice, or knowledge scores at the time the pretest was administered.	Unclear	some differences in demographics related to the outcomes and impact unclear	Unclear		N/A - controlled trials		Separate risk for different outcomes, specify:	low for knowledge; unclear others	Low		Low	questionnaire pre-tested	Low		Low		Low		Low
6611	Lacye A. Osborn.	2001	NRT	N/A - non-randomized/uncontrolled before-after study		Low	assigned at class level	Low	for knowledge outcome	Low	some minor differences but no obvious impact on results	Unclear		N/A - controlled trials		Low	for knowledge	Low		Low	Questionnaires pre-tested	Low	similar drop out in both groups	Unclear	no control group data for key outcomes	Low		Low	overall low for both outcomes- since no control group data reported for attitudes/behaviours those automatically downgraded to uncontolled before after studies (no reason to further downgrade)
8414	Terry Lee Taylor.	1997	NRT	N/A - non-randomized/uncontrolled before-after study		Low	group level	Low	controlled for in analysis	Unclear	stated to be similar but data not provided	Unclear		N/A - controlled trials		Separate risk for different outcomes, specify:	low knowledge; unclear others	Low	attempts to prevent contamination of intervention to control	Low	questionnaire pre-tested/reliability tested	Low	large loss to follow up but similar % in each group	Low		Low		Low
8716	Nurhan Unusan.	2007	NRT	N/A - non-randomized/uncontrolled before-after study		Unclear		Low	accounted for in mean change outcome	Low	appear similar	Unclear		N/A - controlled trials		Unclear		Unclear		Low	Based on previous questionnaires and reliability tested	Unclear	not stated	Low		Low		Unclear	details not well reported
8884	W. Verbeke, F. Vanhonacker, L. J. Frewer, I. Sioen, S. De Henauw and J. Van Camp.	2008	NRT	N/A - non-randomized/uncontrolled before-after study		Unclear	not stated	Low	accounted for in outcome data	Unclear	not compared by group	Low	not stated, but likely not a huge factor in this study	N/A - controlled trials		Low	as above	Low		Unclear	not stated	Unclear	not clear if drop out was similar across groups	Low		Low		Unclear
497	Jaclyn Maurer Abbot, Peggy Policastro, Christine Bruhn, Donald W. Schaffner and Carol Byrd-Bredbenner.	2012	UBA	N/A - non-randomized/uncontrolled before-after study		N/A - uncontrolled before-after study		N/A - uncontrolled before-after study		N/A - uncontrolled before-after study		N/A - uncontrolled before-after study		High	Based on description of intervention and survey (pg. 1120), it's unlikely participants were blinded	N/A - uncontrolled before-after study		Low	No reason to believe confounding occured	Low	Extensive formative research conducted; details on survey instrument testing/development reported in companion papers	Low	Large loss to follow up (~half) - but most of these due to unrelated change at one site (details not given). Significant difference between participants and losses to follow up on pre-test found for only one outcome (knowledge)- but was higher in loss to follow up group so any bias would underestimate not overestimate effect size. So no reason to downgrade.	Low	All key outcomes reported	Low		Low	Overall low risk-no significant reason to further downgrade
979	Ayanna D. Baker, Jasen Gilley, Jessica James and Maureen Kimani.	2012	UBA	N/A - non-randomized/uncontrolled before-after study		N/A - uncontrolled before-after study		N/A - uncontrolled before-after study		N/A - uncontrolled before-after study		N/A - uncontrolled before-after study		Unclear	Details not provided	N/A - uncontrolled before-after study		Low	No likely bias	Unclear	No details provided on questionnaire questions/development/testing	Low	Food safety/nutrition module only had 14 participants, but all completed pre and post test	Low	Knowledge was key outcome which was reported- behaviour also measured but only in post test	Low		Low	No reasons to downgrade
1143	Patricia A. Beffa-Negrini, Nancy L. Cohen, Mary Jane Laus and Lynne A. McLandsborough.	2007	UBA	N/A - non-randomized/uncontrolled before-after study		N/A - uncontrolled before-after study		N/A - uncontrolled before-after study		N/A - uncontrolled before-after study		N/A - uncontrolled before-after study		Unclear	Not clear - but likely based on description: "Approximately monthly, teachers were recruited for the Food Safety FIRST program using emails, teacher listservs, NSTA newsletters, or flyers distributed at NSTA national and regional conferences."	N/A - uncontrolled before-after study		Low	No likely bias	Low	Instrument assessed for validity and pre-tested (pg.67)	Unclear	Nearly 20% didn't complete post-tests, and some missing values (Table 2) - impact unclear. "Forty-six teachers completed one or more modules for a 64.7% completion rate and we were able to match pretest and posttest surveys from 38 of these completers."	Low	All outcomes reported	Low		Unclear	Due to incomplete outcome data
1158	Ryan A. Bell, Virginia N. Hillers and Theo A. Thomas.	1999	UBA	N/A - non-randomized/uncontrolled before-after study		N/A - uncontrolled before-after study		N/A - uncontrolled before-after study		N/A - uncontrolled before-after study		N/A - uncontrolled before-after study		Unclear	Abuela educators not likely blinded, unclear for worksop participants, and likely low risk for media campaign/survey respondents	N/A - uncontrolled before-after study		Unclear	Workshop participants could have also been exposed to media campaign (could have influence follow up survey); no risk for media survey participants as its specifically stated they didn't participate in workshops	Unclear	No details provided	Low	High response rate for follow up survey-The cooperation rate was 91.5% for those reached by telephone	Unclear	Not clear if additional questions were asked on questionnaire	Low		Unclear	Overall unclear (might even be considered high for workshop intervention due to possible co-intervention with media campaign)
1649	Abel Caballero Deza.	2006	UBA	N/A - non-randomized/uncontrolled before-after study		N/A - uncontrolled before-after study		N/A - uncontrolled before-after study		N/A - uncontrolled before-after study		N/A - uncontrolled before-after study		Low	Parents knew purpose of study but children were aged 3-5 so not likely to be a factor of concern	N/A - uncontrolled before-after study		Low		Low	Developed from validated surveys, evaluated for content validity	Unclear		Low	All intended outcomes reported	Low		Low
1799	S. C. Cates, K. M. Kosa, T. Teneyck, L. A. Jaykus, C. Moore and P. Cowen.	2006	UBA	N/A - non-randomized/uncontrolled before-after study		N/A - uncontrolled before-after study		N/A - uncontrolled before-after study		N/A - uncontrolled before-after study		N/A - uncontrolled before-after study		Unclear		N/A - uncontrolled before-after study		High	Participants with high risk practices specifically selected which would over-inflate effect size (didn't own thermometer and stored deli meats for longer than usual)	Unclear	No info provided	Low		High	Only post-survey responses reported for behaviour outcomes	Low		High	Due to possible confounding
1808	Catherine Greenwell Arnold and Jeffery Sobal.	2000	UBA	N/A - non-randomized/uncontrolled before-after study		N/A - uncontrolled before-after study		N/A - uncontrolled before-after study		N/A - uncontrolled before-after study		N/A - uncontrolled before-after study		Unclear	Not clear since retrospective study	N/A - uncontrolled before-after study		Low		Low	Used standard instruements and new questions with face validity	Low	Random selection of previous grads	Low		Low		Low
2040	Jane M. Clary.	2000	UBA	N/A - non-randomized/uncontrolled before-after study		N/A - uncontrolled before-after study		N/A - uncontrolled before-after study		N/A - uncontrolled before-after study		N/A - uncontrolled before-after study		High	Likely not conducted, pg.64 "The FNP Assistants were trained on survey administration by the FNP Director and the assistants provided each client a brief description of the research project and asked clients if they were willing to participate in the study"; however not a reason to downgrade on its own	N/A - uncontrolled before-after study		Low		Low	The survey was written and reviewed by campus staff for content and construct validity, and pilot tested in FNP counties by the FNP Assistants.	Low	Proportion of missing values is low (Tables)	Low		Low		Low
2191	Elizabeth Colette Cragun.	2008	UBA	N/A - non-randomized/uncontrolled before-after study		N/A - uncontrolled before-after study		N/A - uncontrolled before-after study		N/A - uncontrolled before-after study		N/A - uncontrolled before-after study		Unclear		N/A - uncontrolled before-after study		Low	Excluded two counties implementing a different curriculum (pg. 17)	Low	Standard questionnaire, factor analysis of outcome scores	Low	Low number of drop outs, but demographics compared and relatively similar for key variables (Pg. 21)	Low		Low		Low
2526	P. A. Dipersio, J. N. Sofos and P. A. Kendall.	2006	UBA	N/A - non-randomized/uncontrolled before-after study		N/A - uncontrolled before-after study		N/A - uncontrolled before-after study		N/A - uncontrolled before-after study		N/A - uncontrolled before-after study		Unclear	Can't determine but seems unlikely	N/A - uncontrolled before-after study		Low		Low	Reviewed for content validity and reliability tested	Unclear	High loss to follow-up (53/75) and impact not discussed	Unclear	some behaviour outcomes appear not reported	Low		Unclear	Loss to follow up impact not clear
2661	M. S. Dworkin, C. E. Peterson, W. H. Gao, A. Mayor, R. Hunter, E. Negron, A. Fleury and C. L. Besch.	2013	UBA	N/A - non-randomized/uncontrolled before-after study		N/A - uncontrolled before-after study		N/A - uncontrolled before-after study		N/A - uncontrolled before-after study		N/A - uncontrolled before-after study		Low	Each recipient was instructed to read it but no explanation of content was provided	N/A - uncontrolled before-after study		Low		Unclear	Can't tell since details reported in another paper	Unclear	Nearly 50% drop out and some notable differences in groups: "Compared to those who completed only a baseline survey, those who completed the entire study had a higher proportion of Hispanic Whites and a lower proportion of African Americans (35% intervention versus 19% only baseline and 47% intervention versus 64% only baseline, respectively, p value 0.009). Concerning their educational backgroun…	Low		Low		Unclear
3007	Eduardo Flores.	2008	UBA	N/A - non-randomized/uncontrolled before-after study		N/A - uncontrolled before-after study		N/A - uncontrolled before-after study		N/A - uncontrolled before-after study		N/A - uncontrolled before-after study		Low	Participants were aware of purpose (Appendix A)- but anonymity ensured and outcome was objective knowledge	N/A - uncontrolled before-after study		Low		Unclear	no details provided	Low	2 drop outs (<15% even though small sample)	Low		Low		Low	no reason to downgrade
3049	SC Forster-Cox, T. Mangadu, B. Jacquez and L. Fullerton.	2010	UBA	N/A - non-randomized/uncontrolled before-after study		N/A - uncontrolled before-after study		N/A - uncontrolled before-after study		N/A - uncontrolled before-after study		N/A - uncontrolled before-after study		High	The households or participants were recruited through community presentations conducted by the promotoras. In addition, new participants were referred by project participants from previous years through their social networks. At the end of the first visit, a large magnet was placed on the refrigerator indicating which environmental health and home safety issues were to be addressed by the partici…	N/A - uncontrolled before-after study		Low		Unclear	no details provided	Unclear	not stated	Unclear	full survey not given so not sure if there were additional food safety questions asked and not reported	Low		Unclear
3315	S. Ghebrehewet and L. Stevenson.	2003	UBA	N/A - non-randomized/uncontrolled before-after study		N/A - uncontrolled before-after study		N/A - uncontrolled before-after study		N/A - uncontrolled before-after study		N/A - uncontrolled before-after study		Unclear	No details provided	N/A - uncontrolled before-after study		Low		Unclear	Insufficient information provided to permit judgement	Low	No loss to follow up reported (same sample size before-after). However, not all questions reported by all households, but only a few missing values and unlikely to influence results much	Unclear	No details provided on questionnaire and other measures collected "the community-based facilitators completed a questionnaire and an action sheet that had been designed to measure participants’ prior knowledge and behaviour in relation to a range of important food hygiene issues" (P170)	Low	No other likely biases	Unclear	Unclear for some key domains (no info on validity of questionnaire and selective reporting)
4312	K. S. U. Jayaratne, J. A. Harrison and D. W. Bales.	2009	UBA	N/A - non-randomized/uncontrolled before-after study		N/A - uncontrolled before-after study		N/A - uncontrolled before-after study		N/A - uncontrolled before-after study		N/A - uncontrolled before-after study		High	Blinding likely not conducted based on this statement: pg. 2 "The study sample included all 77 in-home childcare providers who elected to participate in the pilot program of a childcare self-study Extension course focused on safe food handling in family childcare homes"	N/A - uncontrolled before-after study		Low		Low	Outcome measures checked with Chronbach's alpha (pg. 3)	Separate risk for different outcomes, specify:	Low for knowledge (full follow up); Unclear for behaviour, as only 27/77 agreed to be audited for this outcome, and of those, only 23/27 completed the audit (which could over-inflate the effect)	Low	Both intended outcomes reported	Low	No other biases present	Separate risk for different outcomes, specify:	Low=knowledge; unclear=behaviour
4370	Jigna Morarji Dharod, Rafael Perez-Escamilla, Angela Bermudez-Millan, Sofia Segura-Perez and Grace Damio.	2004	UBA	N/A - non-randomized/uncontrolled before-after study		N/A - uncontrolled before-after study		N/A - uncontrolled before-after study		N/A - uncontrolled before-after study		N/A - uncontrolled before-after study		Unclear	not clear	N/A - uncontrolled before-after study		Low	The consistency in sampling frameworks used led to similar demographic and socioeconomic characteristics of pre- and postsurvey respondents	Low	Pre-tested and reliable scales	Low		Low		Low		Low	no major reason to downgrade
5369	C. Losasso, V. Cappa, V. Cibin, C. Mantovani, N. Costa, E. Faccio, I. Andrighetto and A. Ricci.	2014	UBA	N/A - non-randomized/uncontrolled before-after study		N/A - uncontrolled before-after study		N/A - uncontrolled before-after study		N/A - uncontrolled before-after study		N/A - uncontrolled before-after study		Unclear		N/A - uncontrolled before-after study		Low		Unclear	details not provided	Unclear	Can't tell	Low		Low		Unclear
5370	C. Losasso, V. Cibin, V. Cappa, A. Roccato, A. Vanzo, I. Andrighetto and A. Ricci.	2012	UBA	N/A - non-randomized/uncontrolled before-after study		N/A - uncontrolled before-after study		N/A - uncontrolled before-after study		N/A - uncontrolled before-after study		N/A - uncontrolled before-after study		Unclear		N/A - uncontrolled before-after study		Low		Unclear	reliability of questionnaire/outcome scales not reported	Unclear	high drop out and impact not clear	Low		Low		Unclear
5435	Rebecca A. Lynch, Dale M. Steen, Todd J. Pritchard, Paul R. Buzzell and Stephen J. Pintauro.	2008	UBA	N/A - non-randomized/uncontrolled before-after study		N/A - uncontrolled before-after study		N/A - uncontrolled before-after study		N/A - uncontrolled before-after study		N/A - uncontrolled before-after study		Low		N/A - uncontrolled before-after study		Low	Teachers reported that they did not supplement the program with other food safety material	Low	n order to develop a tool with content validity, the assessment was given to a panel of 7 experts, which included professionals in the field of food safety and professionals with expertise in educational methods and assessments. In addition, feedback was obtained from 3 middle school students.	Unclear	One school was dropped from statistical analysis since the teacher reported that a last-minute scheduling conflict prevented nearly all of her students from taking the posttest and the students who took the posttest did not take it seriously. Furthermore, 71 students were eliminated from analysis because either they did not complete a posttest or they did not complete the LSI. Impact not assessed	Low		Low		Low
5763	S. M. McCurdy, S. Johnson, C. Hampton, J. Peutz, L. Sant and G. Wittman.	2010	UBA	N/A - non-randomized/uncontrolled before-after study		N/A - uncontrolled before-after study		N/A - uncontrolled before-after study		N/A - uncontrolled before-after study		N/A - uncontrolled before-after study		Unclear		N/A - uncontrolled before-after study		Low		Low	The evaluation form was pilot-tested at a statewide Extension conference poster session in 2007	Unclear		Unclear	unclear if questionnaire contained only those 3 Qs or additional ones	Unclear		Unclear	methods not well reported
5857	Lydia C. Medeiros, R. Thomas George, Karen Bruns, Carol Chandler, Susan Crusey, Joyce Fittro, Melinda Hill, Marcia Jess, Carol Miller, Joan Reid and Eileene Welker.	1996	UBA	N/A - non-randomized/uncontrolled before-after study		N/A - uncontrolled before-after study		N/A - uncontrolled before-after study		N/A - uncontrolled before-after study		N/A - uncontrolled before-after study		Low	The possibility of a learning effect from pre- to post-testing was assessed by comparing the scores of this group with the scores of another group of educators attending the same inservice who were given a dummy pretest and the actual post-test	N/A - uncontrolled before-after study		Low	The possibility of a learning effect from pre- to post-testing was assessed by comparing the scores of this group with the scores of another group of educators attending the same inservice who were given a dummy pretest and the actual post-test. Each participant was randomly assigned to one of the two groups. The two groups were compared for differences in post-test scores.	Low	pre-tested, reliable	Low		Low		Low		Low
5861	L. C. Medeiros, Gang Chen, Horn, J. van,Fralic, J., V. Hillers and P. Kendall.	2006	UBA	N/A - non-randomized/uncontrolled before-after study		N/A - uncontrolled before-after study		N/A - uncontrolled before-after study		N/A - uncontrolled before-after study		N/A - uncontrolled before-after study		Unclear		N/A - uncontrolled before-after study		Low		Low	tested, reliable	Unclear	no. incomplete/excluded not reported	Low		Low		Low
5949	Molly M. Michelman, Claudia Probart and Elaine McDonnell.	1998	UBA	N/A - non-randomized/uncontrolled before-after study		N/A - uncontrolled before-after study		N/A - uncontrolled before-after study		N/A - uncontrolled before-after study		N/A - uncontrolled before-after study		Low	students not given info on why pre-test was given	N/A - uncontrolled before-after study		Low		Low	pre-tested	Low	low drop out	Low		Low		Low
6388	Linda Gould Nierman.	1986	UBA	N/A - non-randomized/uncontrolled before-after study		N/A - uncontrolled before-after study		N/A - uncontrolled before-after study		N/A - uncontrolled before-after study		N/A - uncontrolled before-after study		Unclear		N/A - uncontrolled before-after study		Low		Low	Used standardized questionnaire: Michigan Family Fare Survey	Low	Some loss to follow up for T2=large loss to T3 but compared to larger sample: " Demographic characteristics of the Time 3 sample (n =? 45) were representative of the larger sample."	Low		Low		Low
6471	M. Nydahl, F. Jacobsson, M. Lindblom and I. Marklinder.	2012	UBA	N/A - non-randomized/uncontrolled before-after study		N/A - uncontrolled before-after study		N/A - uncontrolled before-after study		N/A - uncontrolled before-after study		N/A - uncontrolled before-after study		Unclear		N/A - uncontrolled before-after study		Low		Unclear	no info provided	Low	Low loss to follow up	Unclear	can't tell how many questions were in questionnaire and whether all were reported	Low		Unclear	reporting issues
6611	Lacye A. Osborn.	2001	UBA	N/A - non-randomized/uncontrolled before-after study		N/A - uncontrolled before-after study		N/A - uncontrolled before-after study		N/A - uncontrolled before-after study		N/A - uncontrolled before-after study		Unclear		N/A - uncontrolled before-after study		Low		Low	Questionnaires pre-tested	Low		Unclear	some missing outcomes	Low		Low
6794	Sheri Pelletier.	2010	UBA	N/A - non-randomized/uncontrolled before-after study		N/A - uncontrolled before-after study		N/A - uncontrolled before-after study		N/A - uncontrolled before-after study		N/A - uncontrolled before-after study		Low	unlikely to bias outcome for this population	N/A - uncontrolled before-after study		Low		Unclear		Low		Low		Low		Low
7182	Elizabeth C. Redmond and Christopher J. Griffith.	2006	UBA	N/A - non-randomized/uncontrolled before-after study		N/A - uncontrolled before-after study		N/A - uncontrolled before-after study		N/A - uncontrolled before-after study		N/A - uncontrolled before-after study		Unclear		N/A - uncontrolled before-after study		Low		Low	The reliability of the observation tec hnique as a tool for evaluating food safety behaviours in the model kitchen has prev iously been determined and previous research has shown that observations of c onsumer food safety malpractices in the model kitchen are representative of prac tices implemented in the home (Redmond, 2002)	Unclear	not reported	Low		Low		Low
7244	Jennifer Richards, Gary Skolits, Janie Burney, Ashley Pedigo and Ann F. Draughon.	2008	UBA	N/A - non-randomized/uncontrolled before-after study		N/A - uncontrolled before-after study		N/A - uncontrolled before-after study		N/A - uncontrolled before-after study		N/A - uncontrolled before-after study		Low		N/A - uncontrolled before-after study		Low		Low	This instrument was evaluated by the Univ. of Tennessee’s (UT) Inst. for Assessment and Evaluation (IAE). The instrument was also field tested for reliability and validity (? = 0.868) prior to its use by a group of similar 7th-grade students at a nonpilot test school	Unclear	attrition rate not reported	Low		Low		Low
7361	Frederick R. Rohs and Janet Panter Wheeler.	1987	UBA	N/A - non-randomized/uncontrolled before-after study		N/A - uncontrolled before-after study		N/A - uncontrolled before-after study		N/A - uncontrolled before-after study		N/A - uncontrolled before-after study		Unclear		N/A - uncontrolled before-after study		Low		Low	reliable questionnaires	Low	retrospective study of available data	Low		Low		Low
7687	Amanda R. Scott, Paul E. Pope and Britta M. Thompson.	2009	UBA	N/A - non-randomized/uncontrolled before-after study		N/A - uncontrolled before-after study		N/A - uncontrolled before-after study		N/A - uncontrolled before-after study		N/A - uncontrolled before-after study		Unclear		N/A - uncontrolled before-after study		Low		Low	Checked for content/face validity and reliability of scales	Low	although not clear if follow up sub-sample similar to larger participants	Low		Low		Low
7714	T. Sellers, E. Andress, J. G. Fischer and M. A. Johnson.	2006	UBA	N/A - non-randomized/uncontrolled before-after study		N/A - uncontrolled before-after study		N/A - uncontrolled before-after study		N/A - uncontrolled before-after study		N/A - uncontrolled before-after study		Unclear		N/A - uncontrolled before-after study		Low		Low	content validity	Low	reasons for loss to follow up reported, unlikely to bias result	Low		Low		Low
7795	A. E. H. Shearer, O. S. Snider and K. E. Kniel.	2014	UBA	N/A - non-randomized/uncontrolled before-after study		N/A - uncontrolled before-after study		N/A - uncontrolled before-after study		N/A - uncontrolled before-after study		N/A - uncontrolled before-after study		Low	unlikely to be a factor for this study/objective knowledge outcome	N/A - uncontrolled before-after study		Low		Unclear	not stated	Low	low drop out (237/270)	Low		Low		Low
7796	A. E. H. Shearer, O. S. Snider and K. E. Kniel.	2013	UBA	N/A - non-randomized/uncontrolled before-after study		N/A - uncontrolled before-after study		N/A - uncontrolled before-after study		N/A - uncontrolled before-after study		N/A - uncontrolled before-after study		Low	unlikely to be a factor for this study/objective knowledge outcome	N/A - uncontrolled before-after study		Low	The extent of exposure during the workshop was sufficient to enhance the awareness of food microbiological safety concepts among the educators with positive change recorded in correct responses to the same questions at the workshop conclusion. The pre- and posttest results were not viewed until after the conclusion of the workshop, and there was no discussion of test questions or responses with w…	Unclear	not reported	Low		Low		Low		Low
7997	Lauren Smith, Sujata A. Sirsat and Jack A. Neal.	2014	UBA	N/A - non-randomized/uncontrolled before-after study		N/A - uncontrolled before-after study		N/A - uncontrolled before-after study		N/A - uncontrolled before-after study		N/A - uncontrolled before-after study		Unclear		N/A - uncontrolled before-after study		Low		Unclear		Unclear	large loss to follow up (34/52 completed) and small sample, impact not explored/clear	Low		Low		Unclear
8017	Mary Michelle Snow.	2012	UBA	N/A - non-randomized/uncontrolled before-after study		N/A - uncontrolled before-after study		N/A - uncontrolled before-after study		N/A - uncontrolled before-after study		N/A - uncontrolled before-after study		Low		N/A - uncontrolled before-after study		Low		Low	Used or based on standard EFNEP instrument	Low	No NEA attrition was noted during the study time frame. After the target enrollment of 247 participants was reached, enrollment was discontinued	Low		Low		Low
8170	S. E. Stein, B. P. Dirks and J. J. Quinlan.	2010	UBA	N/A - non-randomized/uncontrolled before-after study		N/A - uncontrolled before-after study		N/A - uncontrolled before-after study		N/A - uncontrolled before-after study		N/A - uncontrolled before-after study		Unclear		N/A - uncontrolled before-after study		Low		Low	The survey instrument used to collect baseline data had been previously developed and piloted by researchers at Rutgers Univ. (Byrd-Bredbenner and others 2007c, 2007d).	Unclear	large drop off in pre vs. post and not necessarily in same students	Unclear	behaviour/attitude outcomes only reported in text	Unclear		Unclear
8342	M. T. Takeuchi, Edlefsen, M, McCurdy,S.M. and V. N. Hillers.	2005	UBA	N/A - non-randomized/uncontrolled before-after study		N/A - uncontrolled before-after study		N/A - uncontrolled before-after study		N/A - uncontrolled before-after study		N/A - uncontrolled before-after study		Unclear		N/A - uncontrolled before-after study		Low		Low	The questionnaire, which had been pilot tested for reliability and validity in a previous study	Unclear	only 37% follow up from initial questionnaire and demographics not compared	Low		Low		Unclear
8541	Todd W. Tonova.	2001	UBA	N/A - non-randomized/uncontrolled before-after study		N/A - uncontrolled before-after study		N/A - uncontrolled before-after study		N/A - uncontrolled before-after study		N/A - uncontrolled before-after study		Low	low for children outcomes (unlikely to bias), likely high for parent outcomes	N/A - uncontrolled before-after study		Low		Low	validity tested	Unclear	high drop out >30% and demographics not compared; however author indicates was due to length of test and not other reasons	Low		Low		Low
8989	Trent Wilson Wakenight.	2004	UBA	N/A - non-randomized/uncontrolled before-after study		N/A - uncontrolled before-after study		N/A - uncontrolled before-after study		N/A - uncontrolled before-after study		N/A - uncontrolled before-after study		Unclear	not stated	N/A - uncontrolled before-after study		Low		Low	reliability tested measures	Unclear	some drop outs, number not stated, could have significant impact given small sample	Low		Low		Unclear
8998	Gretchen Lynn Wall.	2011	UBA	N/A - non-randomized/uncontrolled before-after study		N/A - uncontrolled before-after study		N/A - uncontrolled before-after study		N/A - uncontrolled before-after study		N/A - uncontrolled before-after study		Unclear		N/A - uncontrolled before-after study		Low		Unclear	not specified	Low	none indicated	Low		Low		Low
9240	M. J. Winter, L. Stanton and C. J. Boushey.	1999	UBA	N/A - non-randomized/uncontrolled before-after study		N/A - uncontrolled before-after study		N/A - uncontrolled before-after study		N/A - uncontrolled before-after study		N/A - uncontrolled before-after study		Low	not likely to be a factor given age of participants	N/A - uncontrolled before-after study		Low		Low	face validity, reliability tested	Unclear	good follow up on post test, although less for follow up	Low		Low		Low
9241	Carl K. Winter, Angela M. Fraser, Jeanne B. Gleason, Susan K. Hovey, Sandra M. McCurdy and Sue O. Snider.	2009	UBA	N/A - non-randomized/uncontrolled before-after study		N/A - uncontrolled before-after study		N/A - uncontrolled before-after study		N/A - uncontrolled before-after study		N/A - uncontrolled before-after study		Low	unlikely to be a factor in this study	N/A - uncontrolled before-after study		Low		Unclear	no details provided	Low		Low		Low		Low
9276	M. Woodburn and S. VanDeRiet.	1985	UBA	N/A - non-randomized/uncontrolled before-after study		N/A - uncontrolled before-after study		N/A - uncontrolled before-after study		N/A - uncontrolled before-after study		N/A - uncontrolled before-after study		Low	knowledge outcome	N/A - uncontrolled before-after study		Low		Low	The schedule was pretested by in- terviewing 10 consumers and then revised	Low		Low		Low		Low
9421	Yarrow, Linda, PhD,RD/LD, CDE, Remig, Valentina M, PhD,RD, FADA and Higgins, Mary Meck, PhD,RD/LD, CDE.	2009	UBA	N/A - non-randomized/uncontrolled before-after study		N/A - uncontrolled before-after study		N/A - uncontrolled before-after study		N/A - uncontrolled before-after study		N/A - uncontrolled before-after study		Unclear		N/A - uncontrolled before-after study		Low		Low	Majority of questions taken from previously validated survey	Unclear	Drop out <15%, however; Intention to treat not conducted (participants who didn't view materials removed from analysis)	Low		Low		Unclear
9646	USDA.	2005	UBA	N/A - non-randomized/uncontrolled before-after study		N/A - uncontrolled before-after study		N/A - uncontrolled before-after study		N/A - uncontrolled before-after study		N/A - uncontrolled before-after study		Unclear		N/A - uncontrolled before-after study		Low	Pg.13=Nothing occurred during the campaign that was likely to have influenced meat preparation behavior of the population in the study area	Unclear		Low		Unclear	Researchers did not include results from the control county survey in the report, because the results are similar to the pre-campaign results in the other counties	Low		Low	since already downgraded for being uncontrolled before-after study
9652	J. Dollahite and M. Scott-Pierce.	2003	UBA	N/A - non-randomized/uncontrolled before-after study		N/A - uncontrolled before-after study		N/A - uncontrolled before-after study		N/A - uncontrolled before-after study		N/A - uncontrolled before-after study		Unclear		N/A - uncontrolled before-after study		Low		Low		Low	Of these, 7636 were excluded from the analyses presented here because they did not respond to one or more checklist items or chose "not applicable." There were no differences in this group as compared to the group analyzed (n=9524) based on age, gender, race, income, household size, education, size of home community, or percentage receiving individual vs. group education	Low		Low		Low
9658	J. I. Nies and P. G. Van Laanen.	1995	UBA	N/A - non-randomized/uncontrolled before-after study		N/A - uncontrolled before-after study		N/A - uncontrolled before-after study		N/A - uncontrolled before-after study		N/A - uncontrolled before-after study		Unclear		N/A - uncontrolled before-after study		Low		Low	Reviewed for content validity and pilot tested	Low	random selection of participants with complete data	Low		Low		Low
9660	L. F. Pivarnik, M. S. Patnoad and M. Giddings.	1994	UBA	N/A - non-randomized/uncontrolled before-after study		N/A - uncontrolled before-after study		N/A - uncontrolled before-after study		N/A - uncontrolled before-after study		N/A - uncontrolled before-after study		Low	unlikely to be a factor in this study	N/A - uncontrolled before-after study		Low		Low	Was pilot tested	Low	Small drop out %	Low		Low		Low
9668	M. K. Wardlaw and S. Baker.	2012	UBA	N/A - non-randomized/uncontrolled before-after study		N/A - uncontrolled before-after study		N/A - uncontrolled before-after study		N/A - uncontrolled before-after study		N/A - uncontrolled before-after study		Unclear		N/A - uncontrolled before-after study		Low		Low	standardized questionnaire	Low	some loss to follow up and differences in final group vs. whole program (sample was more female, white, higher income)-but not sure this would have much negative impact on results	Low		Low		Low
