# Supplementary material for: A systematic review and meta-analysis of the effectiveness of food safety education interventions for consumers in developed countries
Source: BMC Public Health. 2015 Aug 26;15:822. doi: 10.1186/s12889-015-2171-x (PMC4548310; doi:10.1186/s12889-015-2171-x)
Supplement: Additional file 10: — Detailed GRADE assessment results. (XLS 31 kb) [file 12889_2015_2171_MOESM10_ESM.xls]

## Sheet: Additional file10-Detailed GRAD
		Downgrading criteria						Upgrading criteria
Meta-analysis sub-group (study design/intervention type/population /outcome type/outcome measure)	Starting points	Risk of bias	Inconsist-ency	Imprecision	Indirectness	Publication bias*		Large effect	Under-represented effect	Dose-response	Overall rating
RCTs
Educational training/courses
Adults - Behaviours	4	-1	-2	0	0	N/A		0	0	1	Low
Adults - Knowledge	4	-1	-2	0	0	N/A		0	0	0	Very low
Children/youth - Behaviours	4	0	-1	0	0	N/A		0	0	1	High
Media campaigns/other messaging
Adults - Behavioural intentions	4	0	0	-1	0	N/A		0	0	0	Moderate
Adults - Behaviours	4	-1	-2	0	0	N/A		0	0	1	Low
Adults - Knowledge	4	-1	-1	0	0	N/A		0	0	0	Low
Adults - Attitudes/perceptions	4	-1	-1	0	0	N/A		0	0	0	Low
NRTs
Educational training/courses
Adults - Behaviours	3	-1	0	0	0	N/A		0	0	0	Low
Adults - Knowledge	3	0	-1	0	0	N/A		0	0	0	Low
Adults - Attitudes/perceptions	3	0	0	0	0	N/A		0	0	0	Moderate
Children/youth - Behaviours	3	0	-1	-1	0	N/A		0	0	0	Very low
Children/youth - Knowledge	3	0	-1	-1	0	N/A		0	0	0	Very low
Media campaigns/other messaging
Adults - Behaviours	3	0	-1	0	0	N/A		0	0	0	Low
Adults - Attitudes/perceptions	3	-1	-1	0	0	N/A		0	0	0	Very low
UBAs
Educational training/courses
Educators - Behaviours	2	-1	0	-1	0	N/A		0	0	0	Very low
Educators - Knowledge	2	0	-1	-1	0	N/A		0	0	0	Very low
Educators - Attitudes/perceptions	2	0	-1	-1	0	N/A		0	0	0	Very low
Adults - Behaviours-SMD	2	0	-1	0	0	N/A		0	0	0	Very low
Adults - Behaviours-RR	2	0	-2	0	0	N/A		0	0	0	Very low
Adults - Knowledge-SMD	2	-1	-1	0	0	N/A		0	0	0	Very low
Adults - Knowledge-RR	2	-1	-1	0	0	N/A		0	0	0	Very low
Adults - Attitudes/perceptions-SMD	2	-1	-1	0	0	N/A		0	0	0	Very low
Adults - Attitudes/perceptions-RR	2	0	-1	0	0	N/A		0	0	0	Very low
Children/youth - Behaviours-SMD	2	0	-1	0	-1	N/A		0	0	0	Very low
Children/youth - Behaviours-RR	2	0	-1	0	0	N/A		0	0	0	Very low
Children/youth - Knowledge-SMD	2	0	-1	0	0	N/A		0	0	0	Very low
Children/youth - Knowledge-RR	2	0	-1	0	0	N/A		0	0	0	Very low
Children/youth - Attitudes/perceptions	2	0	-1	-1	-1	N/A		0	0	0	Very low
Media campaigns/other messaging
Adults - Behaviours	2	0	-2	0	0	N/A		0	0	0	Very low
Adults - Knowledge	2	-1	-1	0	0	N/A		0	0	0	Very low
Adults - Attitudes/perceptions-SMD	2	-1	-1	0	0	N/A		0	0	0	Very low
Adults - Attitudes/perceptions-RR	2	-1	-2	0	0	N/A		0	0	0	Very low
Adults - Stages of change	2	0	-1	0	0	N/A		0	0	0	Very low
* This criterion could not be assessed for any subgroup because non met the necessary criteria to conduct publication bias testing: ≥10 trials, non-significant heterogeneity, and at least some of the studies have significant results.
