# Supplementary material for: A systematic review and meta-analysis of the effectiveness of food safety education interventions for consumers in developed countries
Source: BMC Public Health. 2015 Aug 26;15:822. doi: 10.1186/s12889-015-2171-x (PMC4548310; doi:10.1186/s12889-015-2171-x)
Supplement: Additional file 11: — Sensitivity analysis of imputing different correlations for combining multiple outcome measures within a study. (XLS 29 kb) [file 12889_2015_2171_MOESM11_ESM.xls]

## Sheet: Additional file 11-Sensitivity 
		Imputed correlation*		0.2 correlation			0.8 correlation
Meta-analysis sub-group	No. participants/ trials/studies	Average estimate of effect (95% CI)		Average estimate of effect (95% CI)	% change in estimate		Average estimate of effect (95% CI)	% change in estimate
RCTs
Educational training/courses
Adults - Behaviours	709/4/4	SMD=0.66 (0.06, 1.27)		0.67 (0.09, 1.24)	0.02		0.67 (0.04, 1.27)	0.02
Children/youth - Behaviours	6379/2/2	SMD=0.20 (-0.08, 0.49)		0.20 (-0.09, 0.49)	0		0.21 (-0.08, 0.49)	0.05
Media campaigns/other messaging
Adults - Behavioural intentions	117/2/2	SMD=0.36 (0.02, 0.69)		0.34 (0.06, 0.62)	0.06		0.36 (0.01, 0.71)	0
Adults - Behaviours	686/4/4	SMD=0.22 (-0.10, 0.55)		0.23 (-0.09, 0.55)	0.05		0.22 (-0.10, 0.55)	0
Adults - Attitudes/perceptions	4914/8/8	SMD=0.39 (0.13, 0.64)		0.39 (0.14, 0.63)	0		0.38 (0.12, 0.64)	0.03
NRTs
Educational training/courses
Adults - Attitudes/perceptions	778/4/2	SMD=0.26 (0.10, 0.43)		0.23 (0.13, 0.33)	0.12		0.29 (0.09, 0.49)	0.12
Media campaigns/other messaging
Adults - Attitudes/perceptions	1442/3/3	RR=1.68 (0.87, 3.23)		1.67 (0.92, 3.04)	0.01		1.68 (0.83, 3.42)	0
UBAs
Educational training/courses
Educators - Behaviours	85/2/2	SMD=0.44 (0.33, 0.54)		0.42 (0.35, 0.50)	0.05		0.45 (0.33, 0.56)	0.02
Educators - Knowledge	47/3/3	RR=2.52 (1.01, 6.03)		2.62 (1.19, 5.77)	0.04		2.08 (0.85, 5.12)	0.17
Adults - Behaviours	11764/17/16	SMD=0.48 (0.30, 0.66)		0.48 (0.34, 0.62)	0		0.48 (0.30, 0.66)	0
Adults - Behaviours	3049/10/10	RR=1.40 (1.22, 1.61)		1.39 (1.27, 1.53)	0.01		1.41 (1.21, 1.64)	0.01
Adults - Knowledge	4239/6/6	RR=1.84 (1.27, 2.66)		1.84 (1.28, 2.65)	0		1.84 (1.26, 2.67)	0
Adults - Attitudes/perceptions	1332/7/7	SMD=0.42 (0.13, 0.71)		0.42 (0.13, 0.71)	0		0.42 (0.13, 0.71)	0
Adults - Attitudes/perceptions	876/4/4	RR=1.10 (1.04, 1.17)		1.10 (1.04, 1.16)	0.01		1.11 (1.03, 1.18)	0
Children/youth - Behaviours	226/2/2	RR=2.98 (0.34, 26.41)		3.08 (0.35, 27.45)	0.03		2.92 (0.33, 25.83)	0.02
Children/youth - Knowledge	1028/6/6	SMD=1.40 (0.63, 2.16)		1.40 (0.64, 2.16)	0		1.40 (0.62, 2.18)	0
Children/youth - Knowledge	1719/6/6	RR=1.80 (1.34, 2.42)		1.84 (1.36, 2.49)	0.02		1.68 (1.28, 2.21)	0.07
Media campaigns/other messaging
Adults - Behaviours	2430/7/6	RR=1.33 (0.94, 1.88)		1.36 (0.96, 1.95)	0.02		1.32 (0.94, 1.86)	0.01
Adults - Knowledge	1129/7/7	RR=1.41 (1.20, 1.70)		1.42 (1.20, 1.69)	0.01		1.40 (1.19, 1.64)	0.01
Adults - Attitudes/perceptions	1002/3/3	SMD=0.45 (0.17, 0.73)		0.45 (0.19, 0.71)	0		0.45 (0.14, 0.76)	0
Adults - Attitudes/perceptions	2420/6/5	RR=1.14 (1.01, 1.28)		1.13 (1.00, 1.29)	0.01		1.14 (1.02, 1.27)	0
* Imputed correlation was 0.36, 0.47, and 0.62 for knowledge, attitude, and behaviour outcomes, respectively (Byrd-Bredbenner et al., 2007; Medeiros et al., 2004; Fraser, 1995; Townsend et al., 2006).
