# Supplementary material for: A systematic review and meta-analysis of the effectiveness of food safety education interventions for consumers in developed countries
Source: BMC Public Health. 2015 Aug 26;15:822. doi: 10.1186/s12889-015-2171-x (PMC4548310; doi:10.1186/s12889-015-2171-x)
Supplement: Additional file 12: — Sensitivity analysis of imputing different pre-post correlations for paired meta-analyses. (XLS 27 kb) [file 12889_2015_2171_MOESM12_ESM.xls]

## Sheet: Additional file 12-Sensitivity 
			Imputed correlation*		0.2 correlation			0.9 correlation
Meta-analysis sub-group	No. participants/ trials/studies	No. (%) of trials with imputed values	SMD (95% CI)		SMD (95% CI)	% change in estimate		SMD (95% CI)	% change in estimate	Appreciable impact on results?
RCTs
Educational training/courses
Adults - Behaviours	709/4/4	1 (25)	0.66 (0.06, 1.27)		0.61 (-0.02, 1.24)	0.08		0.69 (0.09, 1.29)	0.05	Yes
NRTs
Educational training/courses
Adults - Behaviours	1099/4/2	1 (25)	0.37 (0.08, 0.68)		0.28 (0.04, 0.50)	0.24		0.41 (0.06, 0.75)	0.11	Yes
UBAs
Educational training/courses
Educators - Behaviours	85/2/2	2 (100)	0.44 (0.33, 0.54)		0.50 (0.27, 0.73)	0.14		0.42 (0.30, 0.54)	0.05	No
Adults - Behaviours	11764/17/16	17 (100)	0.48 (0.30, 0.66)		0.57 (0.40, 0.75)	0.2		0.44 (0.26, 0.63)	0.07	No
Adults - Knowledge	1018/8/7	8 (100)	0.60 (0.40, 0.81)		0.80 (0.43, 1.17)	0.33		0.55 (0.36, 0.73)	0.08	Yes
Adults - Attitudes/perceptions	1332/7/7	7 (100)	0.42 (0.13, 0.71)		0.52 (0.18, 0.88)	0.24		0.36 (0.11, 0.62)	0.14	Yes
Children/youth - Behaviours	401/3/3	3 (100)	0.59 (-0.21, 1.39)		0.65 (-0.06, 1.36)	0.1		0.58 (-0.24, 1.39)	0.02	No
Children/youth - Knowledge	1028/6/6	6 (100)	1.40 (0.63, 2.16)		1.53 (0.77, 2.29)	0.09		1.36 (0.58, 2.13)	0.03	No
Children/youth - Attitudes/perceptions	294/3/3	3 (100)	0.58 (-0.24, 1.40)		0.59 (-0.24, 1.41)	0.02		0.58 (-0.24, 1.39)	0	No
Media campaigns/other messaging
Adults - Attitudes/perceptions	1002/3/3	3 (100)	0.45 (0.17, 0.73)		0.57 (0.20, 0.95)	0.27		0.39 (0.14, 0.64)	0.13	Yes
* Imputed values for pre-post correlations of 0.81 for knowledge and attitude outcomes from Medeiros et al. (2004) or 0.83 for knowledge outcomes from Kendall et al. (2004).
