# Supplementary material for: A systematic review and meta-analysis of the effectiveness of food safety education interventions for consumers in developed countries
Source: BMC Public Health. 2015 Aug 26;15:822. doi: 10.1186/s12889-015-2171-x (PMC4548310; doi:10.1186/s12889-015-2171-x)
Supplement: Additional file 13: — Sensitivity analysis of comparing meta-analysis estimates for pre-post vs. pre-follow-up measurements. (XLS 26 kb) [file 12889_2015_2171_MOESM13_ESM.xls]

## Sheet: Sheet1
Meta-analysis sub-group*	No. participants/ trials/studies	No. (%) of trials with pre-follow-up data	Pre-post average estimate of effect (95% CI)	Pre-follow-up average estimate of effect (95% CI)	% Change
Educational training/courses
Adults - Behaviours	11764/17/16	2 (12)	SMD=0.48 (0.30, 0.66)	0.48 (0.30, 0.66)	0
Adults - Behaviours	3049/10/10	1 (10)	RR=1.40 (1.22, 1.61)	1.40 (1.22, 1.61)	0
Adults - Knowledge	1018/8/7	2 (25)	SMD=0.60 (0.40, 0.81)	0.64 (0.39, 0.88)	-0.0666667
Adults - Knowledge	4239/6/6	3 (50)	RR=1.84 (1.27, 2.66)	1.75 (1.21, 2.54)	0.048913
Adults - Attitudes/perceptions	876/4/4	2 (29)	RR=1.10 (1.04, 1.17)	1.10 (1.04, 1.17)	0
Adults - Attitudes/perceptions	1332/7/7	1 (25)	SMD=0.42 (0.13, 0.71)	0.32 (0.17, 0.46)	0.238095
Children/youth - Behaviours	401/3/3	2 (67)	SMD=0.59 (-0.21, 1.39)	0.71 (-0.31, 1.73)	-0.20339
Children/youth - Behaviours	226/2/2	1 (50)	RR=2.98 (0.34, 26.41)	2.97 (0.33, 26.51)	0.0033557
Children/youth - Knowledge	1028/6/6	1 (17)	SMD=1.40 (0.63, 2.16)	1.23 (0.52, 1.94)	0.121429
Children/youth - Knowledge	1719/6/6	1 (17)	RR=1.80 (1.34, 2.42)	1.83 (1.34, 2.50)	-0.0166667
Children/youth - Attitudes/perceptions	294/3/3	1 (33)	SMD=0.58 (-0.24, 1.40)	0.70 (-0.33, 1.74)	-0.206897
Media campaigns/other messaging
Adults - Behaviours	2430/7/6	1 (14)	RR=1.33 (0.94, 1.88)	1.31 (0.94, 1.83)	0.0150376
* NOTE: All data in this table are from uncontrolled before-and-after studies.
